# Supplementary material for: Glycine–d-tartaric acid (1/1)
Source: Acta Crystallogr Sect E Struct Rep Online. 2013 Jan 16;69(Pt 2):o236. doi: 10.1107/S1600536813000822 (PMC3569769; doi:10.1107/S1600536813000822)
Supplement: Supplementary file 1 [file e-69-0o236-sup1.cif]

##############################################################################
#                                                                            #
# This CIF contains the data in a paper accepted for publication in          #
# Acta Crystallographica Section E. It conforms to the requirements of       #
# Notes for Authors for Acta Crystallographica Section E, and has been       #
# peer reviewed under the auspices of the IUCr Commission on Journals.       #
#                                                                            #
# Full details of the Crystallographic Information File format               #
# are given in the paper "The Crystallographic Information File (CIF):       #
# a New Standard Archive File for Crystallography" by S. R. Hall, F. H.      #
# Allen and I. D. Brown [Acta Cryst. (1991), A47, 655-685].                  #
#                                                                            #
# The current version of the core CIF dictionary is obtainable from          #
# ftp://ftp.iucr.org/pub/cif_core.dic.                                       #
#                                                                            #
# Software is freely available for graphical display of the structure(s)     #
# in this CIF. For information consult the CIF software page                 #
# http://www.iucr.org/resources/cif/software.                                #
#                                                                            #
# This file may be used for bona fide research purposes within the           #
# scientific community so long as proper attribution is given to the journal # 
# article from which it was obtained.                                        #
#                                                                            #
##############################################################################
data_global
_audit_creation_method     'PLATON <TABLE ACC> option'
_journal_date_recd_electronic     2012-10-31
_journal_date_accepted     2013-01-09
_journal_name_full     'Acta Crystallographica, Section E'
_journal_year     2013
_journal_volume     69
_journal_issue      2
_journal_page_first     o236
_journal_page_last     o236
_journal_paper_category     QO
_journal_paper_doi     10.1107/S1600536813000822
_journal_coeditor_code     BV2215
_publ_contact_author_name     'P. Sakthivel'
_publ_contact_author_address
;
Department of physics
Urumu Dhanalakshmi College
Tiruchirappalli 620 019
India
;
_publ_contact_author_email     sakthi2udc@gmail.com
_publ_contact_author_fax     '+91 0431 2531669'
_publ_contact_author_phone     '+91 0431 2514319'
_publ_section_title
;
Glycine--<i>D</i>-tartaric acid (1/1)
;
loop_
    _publ_author_name
    _publ_author_address
    'T. Mohandas'
;
Department of Physics
Shri Angalamman College of Engineering and Technology
Siruganoor
Tiruchirappalli 621 105
India
;
    'C. Ranjith Dev Inbaseelan'
;
Centre for Photonics and Nanotechnology
Sona College of Technology
Salem, Tamilnadu
India
;
    'S. Saravanan'
;
Centre for Photonics and Nanotechnology
Sona College of Technology
Salem, Tamilnadu
India
;
    'P. Sakthivel'
;
Department of Physics
Urumu Dhanalakshmi College
Tiruchirappalli 620 019
India
;
data_I
_audit_creation_method     SHELXL-97
_chemical_name_systematic
;
Glycine--<i>D</i>-tartaric acid (1/1)
;
_chemical_name_common     ?
_chemical_formula_moiety     'C2 H5 N O2, C4 H6 O6'
_chemical_formula_sum     'C6 H11 N O8'
_chemical_formula_iupac     'C2 H5 N O2, C4 H6 O6'
_chemical_formula_weight     225.16
_chemical_melting_point     ?
_symmetry_cell_setting     monoclinic
_symmetry_space_group_name_H-M     'P 21/n'
_symmetry_space_group_name_Hall     '-P 2yn'
loop_
    _symmetry_equiv_pos_as_xyz
    'x, y, z'
    '-x+1/2, y+1/2, -z+1/2'
    '-x, -y, -z'
    'x-1/2, -y-1/2, z-1/2'
_cell_length_a     4.8387(2)
_cell_length_b     9.2913(4)
_cell_length_c     20.0273(8)
_cell_angle_alpha     90.00
_cell_angle_beta     90.1710(10)
_cell_angle_gamma     90.00
_cell_volume     900.38(6)
_cell_formula_units_Z     4
_cell_measurement_reflns_used     1585
_cell_measurement_theta_min     2.03
_cell_measurement_theta_max     25.00
_cell_measurement_temperature     293(2)
_exptl_crystal_description     prism
_exptl_crystal_colour     colorless
_exptl_crystal_size_max     0.30
_exptl_crystal_size_mid     0.20
_exptl_crystal_size_min     0.20
_exptl_crystal_density_diffrn     1.661
_exptl_crystal_density_meas     ?
_exptl_crystal_density_method     'not measured'
_exptl_crystal_F_000     472
_exptl_absorpt_coefficient_mu     0.158
_exptl_absorpt_correction_type     multi-scan
_exptl_absorpt_process_details     '(SADABS; Bruker, 2003)'
_exptl_absorpt_correction_T_min     0.9542
_exptl_absorpt_correction_T_max     0.9691
_exptl_special_details     ?
_diffrn_ambient_temperature     293(2)
_diffrn_radiation_type     MoK\a
_diffrn_radiation_wavelength     0.71073
_diffrn_radiation_source     'fine-focus sealed tube'
_diffrn_radiation_monochromator     graphite
_diffrn_measurement_device_type     'Bruker Kappa APEXII'
_diffrn_measurement_method     '\w and \f scan'
_diffrn_detector_area_resol_mean     ?
_diffrn_reflns_number     12500
_diffrn_reflns_av_R_equivalents     0.0331
_diffrn_reflns_av_sigmaI/netI     0.0219
_diffrn_reflns_theta_min     2.03
_diffrn_reflns_theta_max     34.97
_diffrn_reflns_theta_full     25.50
_diffrn_measured_fraction_theta_max     0.831
_diffrn_measured_fraction_theta_full     0.999
_diffrn_reflns_limit_h_min     -7
_diffrn_reflns_limit_h_max     7
_diffrn_reflns_limit_k_min     -14
_diffrn_reflns_limit_k_max     12
_diffrn_reflns_limit_l_min     -27
_diffrn_reflns_limit_l_max     29
_diffrn_standards_number     2
_diffrn_standards_interval_count     100
_diffrn_standards_interval_time     .
_diffrn_standards_decay_%     0
_refine_special_details
;
 Refinement of F^2^ against ALL reflections.  The weighted R-factor wR and
 goodness of fit S are based on F^2^, conventional R-factors R are based
 on F, with F set to zero for negative F^2^. The threshold expression of
 F^2^ > 2sigma(F^2^) is used only for calculating R-factors(gt) etc. and is
 not relevant to the choice of reflections for refinement.  R-factors based
 on F^2^ are statistically about twice as large as those based on F, and R-
 factors based on ALL data will be even larger.
;
_reflns_number_total     3282
_reflns_number_gt     2685
_reflns_threshold_expression     I>2sigma(I)
_refine_ls_structure_factor_coef     Fsqd
_refine_ls_matrix_type     full
_refine_ls_R_factor_all     0.0460
_refine_ls_R_factor_gt     0.0371
_refine_ls_wR_factor_gt     0.1052
_refine_ls_wR_factor_ref     0.1116
_refine_ls_goodness_of_fit_ref     1.065
_refine_ls_restrained_S_all     1.065
_refine_ls_number_reflns     3282
_refine_ls_number_parameters     165
_refine_ls_number_restraints     0
_refine_ls_hydrogen_treatment     mixed
_refine_ls_weighting_scheme     calc
_refine_ls_weighting_details
         'calc w=1/[\s^2^(Fo^2^)+(0.0603P)^2^+0.1264P] where P=(Fo^2^+2Fc^2^)/3'
_atom_sites_solution_hydrogens     geom
_atom_sites_solution_primary     direct
_atom_sites_solution_secondary     difmap
_refine_ls_shift/su_max     0.001
_refine_ls_shift/su_mean     0.000
_refine_diff_density_max     0.494
_refine_diff_density_min     -0.221
_refine_ls_extinction_method     'SHELXL97 (Sheldrick, 2008)'
_refine_ls_extinction_coef     0.074(5)
_refine_ls_extinction_expression
                                  'Fc^*^=kFc[1+0.001xFc^2^\l^3^/sin(2\q)]^-1/4^'
loop_
    _atom_type_symbol
    _atom_type_description
    _atom_type_scat_dispersion_real
    _atom_type_scat_dispersion_imag
    _atom_type_scat_source
    'C' 'C' 0.0033 0.0016
                         'International Tables Vol C Tables 4.2.6.8 and 6.1.1.4'
    'H' 'H' 0.0000 0.0000
                         'International Tables Vol C Tables 4.2.6.8 and 6.1.1.4'
    'N' 'N' 0.0061 0.0033
                         'International Tables Vol C Tables 4.2.6.8 and 6.1.1.4'
    'O' 'O' 0.0106 0.0060
                         'International Tables Vol C Tables 4.2.6.8 and 6.1.1.4'
_computing_data_collection     'APEX2 (Bruker, 2004)'
_computing_cell_refinement     'APEX2 and SAINT-NT (Bruker, 2004)'
_computing_data_reduction     'SAINT-NT and XPREP (Bruker, 2003)'
_computing_structure_solution     'SHELXS97 (Sheldrick, 2008)'
_computing_structure_refinement     'SHELXL97 (Sheldrick, 2008)'
_computing_molecular_graphics     'ORTEP-32 (Farrugia, 2012)'
_computing_publication_material     'PLATON (Spek, 2009)'
loop_
    _atom_site_type_symbol
    _atom_site_label
    _atom_site_fract_x
    _atom_site_fract_y
    _atom_site_fract_z
    _atom_site_U_iso_or_equiv
    _atom_site_adp_type
    _atom_site_calc_flag
    _atom_site_refinement_flags
    _atom_site_occupancy
    _atom_site_symmetry_multiplicity
    _atom_site_disorder_assembly
    _atom_site_disorder_group
    C C1 0.44851(16) 0.24734(9) 0.61943(4) 0.02360(17) Uani d . 1 1 . .
    C C2 0.64567(15) 0.25044(9) 0.56018(4) 0.02271(17) Uani d . 1 1 . .
    H H2 0.7688 0.1668 0.5624 0.027 Uiso calc R 1 1 . .
    C C3 0.47689(16) 0.24434(9) 0.49514(4) 0.02364(17) Uani d . 1 1 . .
    H H3 0.3788 0.1521 0.4936 0.028 Uiso calc R 1 1 . .
    C C4 0.66706(17) 0.25298(9) 0.43493(4) 0.02490(18) Uani d . 1 1 . .
    C C5 1.19172(16) 0.03299(10) 0.29340(4) 0.02399(18) Uani d . 1 1 . .
    C C6 1.42473(16) 0.05011(10) 0.24364(4) 0.02740(19) Uani d . 1 1 . .
    H H6A 1.4296 0.1487 0.2278 0.033 Uiso calc R 1 1 . .
    H H6B 1.5996 0.0297 0.2655 0.033 Uiso calc R 1 1 . .
    N N1 1.38776(19) -0.04805(10) 0.18645(4) 0.03233(19) Uani d . 1 1 . .
    O O1 0.44118(15) 0.33804(9) 0.66214(4) 0.03694(19) Uani d . 1 1 . .
    O O2 0.29078(17) 0.13348(8) 0.61631(4) 0.0395(2) Uani d . 1 1 . .
    O O3 0.80456(13) 0.37788(7) 0.56436(3) 0.02782(16) Uani d . 1 1 . .
    O O4 0.28015(13) 0.35571(8) 0.49377(4) 0.03210(17) Uani d . 1 1 . .
    O O5 0.83917(16) 0.14540(8) 0.43321(4) 0.03596(18) Uani d . 1 1 . .
    O O6 0.65303(16) 0.35172(9) 0.39549(4) 0.03701(19) Uani d . 1 1 . .
    O O7 1.15307(17) 0.13761(9) 0.33148(4) 0.0417(2) Uani d . 1 1 . .
    O O8 1.06398(15) -0.08344(8) 0.29288(4) 0.03465(18) Uani d . 1 1 . .
    H H1A 1.257(4) -0.008(2) 0.1562(10) 0.074(5) Uiso d . 1 1 . .
    H H1B 1.548(3) -0.0609(17) 0.1637(8) 0.054(4) Uiso d . 1 1 . .
    H H1C 1.320(3) -0.1370(19) 0.1966(8) 0.054(4) Uiso d . 1 1 . .
    H H2A 0.179(4) 0.122(2) 0.6533(10) 0.084(6) Uiso d . 1 1 . .
    H H3A 0.962(4) 0.3630(18) 0.5444(8) 0.060(5) Uiso d . 1 1 . .
    H H4A 0.323(4) 0.419(2) 0.4681(9) 0.070(5) Uiso d . 1 1 . .
    H H5 0.938(4) 0.148(2) 0.3926(10) 0.072(5) Uiso d . 1 1 . .
loop_
    _atom_site_aniso_label
    _atom_site_aniso_U_11
    _atom_site_aniso_U_22
    _atom_site_aniso_U_33
    _atom_site_aniso_U_12
    _atom_site_aniso_U_13
    _atom_site_aniso_U_23
    C1 0.0228(3) 0.0263(4) 0.0218(4) -0.0020(3) 0.0057(3) 0.0023(3)
    C2 0.0223(3) 0.0226(4) 0.0233(4) -0.0009(3) 0.0083(3) 0.0002(3)
    C3 0.0237(3) 0.0245(4) 0.0228(4) -0.0023(3) 0.0076(3) -0.0001(3)
    C4 0.0267(3) 0.0266(4) 0.0214(4) -0.0040(3) 0.0066(3) -0.0039(3)
    C5 0.0221(3) 0.0284(4) 0.0215(4) 0.0024(3) 0.0093(3) 0.0027(3)
    C6 0.0225(3) 0.0333(4) 0.0265(4) 0.0000(3) 0.0109(3) 0.0026(3)
    N1 0.0387(4) 0.0315(4) 0.0269(4) 0.0084(3) 0.0162(3) 0.0021(3)
    O1 0.0369(3) 0.0426(4) 0.0314(4) -0.0110(3) 0.0154(3) -0.0113(3)
    O2 0.0484(4) 0.0366(4) 0.0335(4) -0.0202(3) 0.0196(3) -0.0046(3)
    O3 0.0226(3) 0.0297(3) 0.0313(3) -0.0064(2) 0.0107(2) -0.0030(2)
    O4 0.0259(3) 0.0358(4) 0.0347(4) 0.0050(2) 0.0120(3) 0.0079(3)
    O5 0.0447(4) 0.0324(4) 0.0309(4) 0.0075(3) 0.0155(3) -0.0028(3)
    O6 0.0398(4) 0.0399(4) 0.0314(4) 0.0031(3) 0.0145(3) 0.0089(3)
    O7 0.0490(4) 0.0382(4) 0.0380(4) -0.0039(3) 0.0231(3) -0.0107(3)
    O8 0.0368(3) 0.0314(4) 0.0358(4) -0.0059(3) 0.0189(3) 0.0019(3)
_geom_special_details
;
 All esds (except the esd in the dihedral angle between two l.s. planes)
 are estimated using the full covariance matrix.  The cell esds are taken
 into account individually in the estimation of esds in distances, angles
 and torsion angles; correlations between esds in cell parameters are only
 used when they are defined by crystal symmetry.  An approximate (isotropic)
 treatment of cell esds is used for estimating esds involving l.s. planes.
;
loop_
    _geom_bond_atom_site_label_1
    _geom_bond_atom_site_label_2
    _geom_bond_site_symmetry_2
    _geom_bond_distance
    _geom_bond_publ_flag
    C1 O1 . 1.2014(11) ?
    C1 O2 . 1.3058(10) ?
    C1 C2 . 1.5250(10) ?
    C2 O3 . 1.4141(10) ?
    C2 C3 . 1.5364(13) ?
    C2 H2 . 0.9800 ?
    C3 O4 . 1.4063(11) ?
    C3 C4 . 1.5212(10) ?
    C3 H3 . 0.9800 ?
    C4 O6 . 1.2124(11) ?
    C4 O5 . 1.3015(11) ?
    C5 O8 . 1.2460(11) ?
    C5 O7 . 1.2499(11) ?
    C5 C6 . 1.5153(10) ?
    C6 N1 . 1.4746(13) ?
    C6 H6A . 0.9700 ?
    C6 H6B . 0.9700 ?
    N1 H1A . 0.953(19) ?
    N1 H1B . 0.909(16) ?
    N1 H1C . 0.914(18) ?
    O2 H2A . 0.93(2) ?
    O3 H3A . 0.870(18) ?
    O4 H4A . 0.81(2) ?
    O5 H5 . 0.944(19) ?
loop_
    _geom_angle_atom_site_label_1
    _geom_angle_atom_site_label_2
    _geom_angle_atom_site_label_3
    _geom_angle_site_symmetry_1
    _geom_angle_site_symmetry_3
    _geom_angle
    _geom_angle_publ_flag
    O1 C1 O2 . . 125.71(7) ?
    O1 C1 C2 . . 124.10(7) ?
    O2 C1 C2 . . 110.19(7) ?
    O3 C2 C1 . . 108.12(7) ?
    O3 C2 C3 . . 111.63(7) ?
    C1 C2 C3 . . 109.07(6) ?
    O3 C2 H2 . . 109.3 ?
    C1 C2 H2 . . 109.3 ?
    C3 C2 H2 . . 109.3 ?
    O4 C3 C4 . . 110.90(7) ?
    O4 C3 C2 . . 110.33(7) ?
    C4 C3 C2 . . 110.42(6) ?
    O4 C3 H3 . . 108.4 ?
    C4 C3 H3 . . 108.4 ?
    C2 C3 H3 . . 108.4 ?
    O6 C4 O5 . . 126.76(7) ?
    O6 C4 C3 . . 121.57(8) ?
    O5 C4 C3 . . 111.66(7) ?
    O8 C5 O7 . . 127.24(7) ?
    O8 C5 C6 . . 117.12(7) ?
    O7 C5 C6 . . 115.63(8) ?
    N1 C6 C5 . . 110.92(7) ?
    N1 C6 H6A . . 109.5 ?
    C5 C6 H6A . . 109.5 ?
    N1 C6 H6B . . 109.5 ?
    C5 C6 H6B . . 109.5 ?
    H6A C6 H6B . . 108.0 ?
    C6 N1 H1A . . 109.2(12) ?
    C6 N1 H1B . . 111.6(10) ?
    H1A N1 H1B . . 107.6(15) ?
    C6 N1 H1C . . 115.4(10) ?
    H1A N1 H1C . . 105.0(16) ?
    H1B N1 H1C . . 107.6(14) ?
    C1 O2 H2A . . 113.3(13) ?
    C2 O3 H3A . . 108.3(11) ?
    C3 O4 H4A . . 111.9(14) ?
    C4 O5 H5 . . 109.4(11) ?
loop_
    _geom_torsion_atom_site_label_1
    _geom_torsion_atom_site_label_2
    _geom_torsion_atom_site_label_3
    _geom_torsion_atom_site_label_4
    _geom_torsion_site_symmetry_1
    _geom_torsion_site_symmetry_2
    _geom_torsion_site_symmetry_3
    _geom_torsion_site_symmetry_4
    _geom_torsion
    _geom_torsion_publ_flag
    O1 C1 C2 O3 . . . . -1.72(12) ?
    O2 C1 C2 O3 . . . . 177.86(8) ?
    O1 C1 C2 C3 . . . . -123.29(10) ?
    O2 C1 C2 C3 . . . . 56.29(9) ?
    O3 C2 C3 O4 . . . . -64.51(8) ?
    C1 C2 C3 O4 . . . . 54.91(8) ?
    O3 C2 C3 C4 . . . . 58.45(8) ?
    C1 C2 C3 C4 . . . . 177.86(7) ?
    O4 C3 C4 O6 . . . . 4.99(12) ?
    C2 C3 C4 O6 . . . . -117.63(9) ?
    O4 C3 C4 O5 . . . . -175.95(8) ?
    C2 C3 C4 O5 . . . . 61.43(9) ?
    O8 C5 C6 N1 . . . . 23.03(11) ?
    O7 C5 C6 N1 . . . . -158.29(9) ?
loop_
    _geom_hbond_atom_site_label_D
    _geom_hbond_atom_site_label_H
    _geom_hbond_atom_site_label_A
    _geom_hbond_site_symmetry_A
    _geom_hbond_distance_DH
    _geom_hbond_distance_HA
    _geom_hbond_distance_DA
    _geom_hbond_angle_DHA
    N1 H1A O1 4_665 0.953(19) 2.20(2) 2.9509(11) 135.2(16)
    N1 H1A O3 4_665 0.953(19) 2.21(2) 2.9386(11) 132.2(15)
    N1 H1B O6 2_745 0.909(16) 2.041(16) 2.9188(10) 162.0(14)
    N1 H1C O7 2_745 0.914(18) 2.172(17) 2.9492(13) 142.4(14)
    O2 H2A O8 3_656 0.93(2) 1.64(2) 2.5473(8) 167(2)
    O3 H3A O4 1_655 0.870(18) 1.849(18) 2.7122(8) 171.0(16)
    O4 H4A O3 3_666 0.81(2) 2.09(2) 2.7654(10) 141.1(18)
    O4 H4A O6 . 0.81(2) 2.251(18) 2.6743(9) 112.9(16)
    O5 H5 O7 . 0.944(19) 1.612(19) 2.5459(9) 169.2(18)
