# Supplementary material for: Glycine–d-tartaric acid (1/1)
Source: Acta Crystallogr Sect E Struct Rep Online. 2013 Jan 16;69(Pt 2):o236. doi: 10.1107/S1600536813000822 (PMC3569769; doi:10.1107/S1600536813000822)
Supplement: Supplementary file 2 [file e-69-0o236-Isup2.hkl]

# 
# h,k,l, Fc-squared, Fo-squared, sigma(Fo-squared) and status flag 
# 
data_I
_shelx_title ' RANJITH in P2(1)/n' 
_shelx_refln_list_code          4 
_shelx_F_calc_maximum      144.01 
_exptl_crystal_F_000       472.00 
_reflns_d_resolution_high  0.6201 
 
loop_ 
 _symmetry_equiv_pos_as_xyz 
 'x, y, z' 
 '-x+1/2, y+1/2, -z+1/2' 
 '-x, -y, -z' 
 'x-1/2, -y-1/2, z-1/2' 
 
_cell_length_a     4.8387 
_cell_length_b     9.2913 
_cell_length_c    20.0273 
_cell_angle_alpha  90.000 
_cell_angle_beta   90.171 
_cell_angle_gamma  90.000 
 
_shelx_F_squared_multiplier     1.000 
 
loop_ 
 _refln_index_h 
 _refln_index_k 
 _refln_index_l 
 _refln_F_squared_calc 
 _refln_F_squared_meas 
 _refln_F_squared_sigma 
 _refln_observed_status 
   2   0   0     1010.18     1005.98     12.99 o 
   4   0   0      108.02      107.35      1.91 o 
   6   0   0       32.81       33.74      1.13 o 
   1   1   0      411.66      507.51      4.89 o 
   2   1   0      177.22      161.16      2.01 o 
   3   1   0       99.47       97.08      1.18 o 
   4   1   0      291.82      280.88      3.44 o 
   5   1   0       28.87       28.56      0.66 o 
   6   1   0      296.69      286.32      3.94 o 
   7   1   0        0.81        0.50      0.42 o 
   0   2   0     2191.77     2263.40     67.04 o 
   1   2   0      725.31      802.96      7.00 o 
   2   2   0        6.66        9.27      0.22 o 
   3   2   0      249.28      261.07      2.84 o 
   4   2   0        8.69        8.30      0.34 o 
   5   2   0      106.98      103.15      1.58 o 
   6   2   0       60.77       59.06      1.23 o 
   7   2   0       10.00       12.52      0.68 o 
   1   3   0     2930.10     3055.93     35.82 o 
   2   3   0      616.30      705.16      7.06 o 
   3   3   0      155.52      156.89      1.83 o 
   4   3   0      114.60      111.60      2.00 o 
   5   3   0       79.90       78.37      1.29 o 
   6   3   0        0.51        0.75      0.52 o 
   7   3   0        0.48        0.03      0.44 o 
   0   4   0     4426.93     4759.36    106.74 o 
   1   4   0        2.76        3.42      0.15 o 
   2   4   0     1736.49     1890.64     19.65 o 
   3   4   0       71.72       75.97      0.98 o 
   4   4   0        0.08        0.59      0.24 o 
   5   4   0       23.10       21.38      0.64 o 
   6   4   0        4.33        4.50      0.44 o 
   7   4   0        2.51        2.10      0.65 o 
   1   5   0       32.04       32.90      0.53 o 
   2   5   0      468.07      497.15      5.33 o 
   3   5   0       63.59       63.33      0.93 o 
   4   5   0      608.70      556.14      7.96 o 
   5   5   0       34.03       31.70      0.89 o 
   6   5   0        0.08        0.07      0.34 o 
   7   5   0        0.60        1.19      0.87 o 
   0   6   0        1.84        0.34      0.24 o 
   1   6   0      168.02      156.35      1.98 o 
   2   6   0      429.32      477.50      5.93 o 
   3   6   0        2.04        1.52      0.28 o 
   4   6   0        0.98        0.91      0.33 o 
   5   6   0       30.81       31.24      0.98 o 
   6   6   0        4.16        6.05      0.69 o 
   7   6   0        0.00       -0.81      0.81 o 
   1   7   0      224.08      203.52      2.94 o 
   2   7   0       29.71       17.75      0.68 o 
   3   7   0      113.50      105.31      1.88 o 
   4   7   0        0.17        0.71      0.33 o 
   5   7   0        1.13        1.98      0.40 o 
   6   7   0       49.56       55.10      2.05 o 
   0   8   0     1235.30     1303.81     24.03 o 
   1   8   0        2.88        4.34      0.40 o 
   2   8   0      258.43      221.70      4.04 o 
   3   8   0        0.26        0.18      0.33 o 
   4   8   0        0.13        0.13      0.35 o 
   5   8   0        2.66        2.43      0.47 o 
   6   8   0       66.09       67.27      3.19 o 
   1   9   0       18.50       17.75      0.85 o 
   2   9   0       42.24       44.59      1.30 o 
   3   9   0        5.66        6.18      0.63 o 
   4   9   0       11.92       11.72      0.81 o 
   5   9   0       50.14       52.06      2.59 o 
   6   9   0       36.49       43.60      2.58 o 
   0  10   0     1459.28     1426.12     47.26 o 
   1  10   0      148.21      145.77      3.56 o 
   2  10   0        6.65        6.57      0.77 o 
   3  10   0        1.11        0.96      0.68 o 
   4  10   0       15.89       18.59      2.14 o 
   1  11   0       27.04       25.89      1.62 o 
   2  11   0        1.47        1.90      0.69 o 
   3  11   0       41.81       43.70      2.19 o 
   4  11   0       93.15       96.86      3.52 o 
   0  12   0       11.11        7.25      1.56 o 
   1  12   0        2.77        2.16      0.95 o 
   2  12   0       73.83       86.30      4.51 o 
   3  12   0        7.02        7.68      1.64 o 
   4  12   0        0.10        0.69      1.71 o 
   1  13   0       32.33       35.40      4.81 o 
   2  13   0        6.06        4.36      1.49 o 
   0  14   0       11.70        8.31      2.04 o 
  -7   0   1        0.18        0.54      0.83 o 
  -5   0   1        7.70        8.70      0.50 o 
  -3   0   1      246.90      265.60      4.25 o 
  -1   0   1     4831.21     4581.68     77.97 o 
   1   0   1       68.46       91.33      1.23 o 
   3   0   1       31.09       31.31      0.67 o 
   5   0   1       36.73       39.48      1.15 o 
   7   0   1        7.96        6.44      1.04 o 
  -7   1   1        0.60        1.19      0.36 o 
  -6   1   1        4.91        5.80      0.38 o 
  -5   1   1      438.68      413.25      5.40 o 
  -4   1   1       33.74       34.55      0.55 o 
  -3   1   1       23.37       21.73      0.40 o 
  -2   1   1      245.55      254.94      3.35 o 
  -1   1   1       51.37       50.13      0.66 o 
   0   1   1      401.87      331.94      7.85 o 
   1   1   1     1939.20     1985.60     21.14 o 
   2   1   1       12.50       12.77      0.26 o 
   3   1   1        2.37        1.05      0.15 o 
   4   1   1      108.75      106.73      1.45 o 
   5   1   1      386.18      373.37      4.95 o 
   6   1   1       22.59       23.51      0.72 o 
   7   1   1        0.92        0.76      0.44 o 
  -7   2   1        1.83        1.30      0.37 o 
  -6   2   1       63.88       67.41      1.20 o 
  -5   2   1        3.82        3.80      0.29 o 
  -4   2   1       16.05       16.96      0.38 o 
  -3   2   1      518.41      512.85      6.25 o 
  -2   2   1       19.86       28.42      0.47 o 
  -1   2   1      199.01      219.62      2.20 o 
   0   2   1      132.93      142.81      1.41 o 
   1   2   1    10711.38    11158.66    255.72 o 
   2   2   1      108.45       95.12      1.04 o 
   3   2   1      160.36      174.57      1.86 o 
   4   2   1        1.15        1.76      0.20 o 
   5   2   1      118.66      116.53      1.78 o 
   6   2   1       29.07       31.51      0.88 o 
   7   2   1       16.27       16.80      0.92 o 
  -7   3   1        0.26       -0.11      0.67 o 
  -6   3   1       16.02       14.76      0.57 o 
  -5   3   1       40.48       40.16      0.79 o 
  -4   3   1       75.64       71.25      1.03 o 
  -3   3   1      624.27      591.65      6.27 o 
  -2   3   1      175.69      169.61      1.78 o 
  -1   3   1        0.67        2.73      0.11 o 
   0   3   1      152.04      173.33      1.66 o 
   1   3   1     1378.76     1460.61     13.74 o 
   2   3   1       10.27        7.72      0.22 o 
   3   3   1       94.55      117.98      1.40 o 
   4   3   1        2.94        2.92      0.24 o 
   5   3   1      233.99      221.52      3.10 o 
   6   3   1        7.45        6.10      0.44 o 
   7   3   1       33.02       31.14      3.64 o 
  -7   4   1       10.82       12.41      0.73 o 
  -6   4   1        0.21        0.36      0.32 o 
  -5   4   1        2.22        2.38      0.33 o 
  -4   4   1        4.01        6.65      0.51 o 
  -3   4   1       67.12       63.32      0.84 o 
  -2   4   1      284.63      307.15      3.17 o 
  -1   4   1     1756.72     1911.36     21.19 o 
   0   4   1      465.14      501.29      5.39 o 
   1   4   1      360.04      414.01      3.97 o 
   2   4   1      430.40      476.38      5.37 o 
   3   4   1        4.97        3.51      0.21 o 
   4   4   1       83.94       86.91      1.65 o 
   5   4   1       35.25       30.72      0.79 o 
   6   4   1        2.74        3.70      0.43 o 
   7   4   1       24.55       27.27      1.90 o 
  -7   5   1       26.94       29.30      1.98 o 
  -6   5   1        1.18        1.28      0.48 o 
  -5   5   1        9.46        9.65      0.45 o 
  -4   5   1      115.25      112.13      1.70 o 
  -3   5   1       24.60       19.80      0.44 o 
  -2   5   1        4.70        6.79      0.25 o 
  -1   5   1      381.85      405.06      4.66 o 
   0   5   1        2.47        1.76      0.21 o 
   1   5   1       10.38        8.18      0.26 o 
   2   5   1      208.29      232.01      2.78 o 
   3   5   1      208.88      176.02      2.31 o 
   4   5   1       18.04       16.18      0.67 o 
   5   5   1        3.14        4.47      0.42 o 
   6   5   1        0.98        0.45      0.37 o 
   7   5   1        1.52        1.84      0.93 o 
  -7   6   1       12.27       13.66      1.36 o 
  -6   6   1       10.67       12.43      0.64 o 
  -5   6   1       21.98       22.73      0.80 o 
  -4   6   1       21.50       23.05      0.73 o 
  -3   6   1       34.97       38.81      0.80 o 
  -2   6   1       32.78       45.31      0.80 o 
  -1   6   1      495.70      582.36      6.65 o 
   0   6   1        3.28        3.63      0.23 o 
   1   6   1        4.24        7.47      0.29 o 
   2   6   1        0.40        0.55      0.17 o 
   3   6   1      150.73      145.60      2.18 o 
   4   6   1       15.80       16.10      0.65 o 
   5   6   1        0.37       -0.07      0.36 o 
   6   6   1        1.52        1.53      0.51 o 
   7   6   1       32.44       34.42      2.23 o 
  -6   7   1        5.56        6.57      0.56 o 
  -5   7   1       11.60       12.96      0.64 o 
  -4   7   1        0.69        1.76      0.35 o 
  -3   7   1       50.81       40.06      0.94 o 
  -2   7   1        1.19        2.33      0.36 o 
  -1   7   1      302.77      304.33      4.23 o 
   0   7   1       31.93       32.78      0.69 o 
   1   7   1       55.71       61.21      1.03 o 
   2   7   1       13.81       13.24      0.61 o 
   3   7   1        0.25        0.71      0.44 o 
   4   7   1       64.34       65.39      1.50 o 
   5   7   1       67.38       65.70      1.56 o 
   6   7   1        0.89        0.97      1.05 o 
  -6   8   1        6.48        8.88      1.22 o 
  -5   8   1        5.32        4.91      0.50 o 
  -4   8   1        1.72        2.00      0.39 o 
  -3   8   1       45.18       33.44      1.18 o 
  -2   8   1       18.95       17.73      0.89 o 
  -1   8   1       40.34       39.42      0.99 o 
   0   8   1      245.17      239.34      3.47 o 
   1   8   1      347.57      353.51      5.46 o 
   2   8   1       49.02       46.01      1.25 o 
   3   8   1       26.58       27.88      0.93 o 
   4   8   1       16.11       17.92      0.78 o 
   5   8   1       20.08       20.18      1.07 o 
   6   8   1        5.73        8.98      1.30 o 
  -6   9   1        0.14       -0.72      0.92 o 
  -5   9   1      128.52      131.70      3.68 o 
  -4   9   1       20.51       20.44      1.03 o 
  -3   9   1       13.23       16.50      1.21 o 
  -2   9   1       22.34       22.60      0.91 o 
  -1   9   1       91.47       92.35      2.04 o 
   0   9   1        9.12       10.01      0.70 o 
   1   9   1      174.80      178.84      4.08 o 
   2   9   1      186.83      176.56      3.41 o 
   3   9   1        7.49        5.04      0.60 o 
   4   9   1       26.31       27.25      1.19 o 
   5   9   1      111.72      123.40      3.10 o 
  -4  10   1       12.75       11.00      0.87 o 
  -3  10   1        0.01        0.03      0.51 o 
  -2  10   1        1.52        1.37      0.58 o 
  -1  10   1       79.16       79.27      2.31 o 
   0  10   1       31.32       29.77      1.75 o 
   1  10   1       89.30       92.29      4.35 o 
   2  10   1       11.99        9.62      0.87 o 
   3  10   1        3.44        2.12      1.22 o 
   4  10   1        3.23        1.14      0.78 o 
  -4  11   1       40.62       38.78      2.09 o 
  -3  11   1        0.56        0.24      0.73 o 
  -2  11   1       31.11       34.05      1.87 o 
  -1  11   1        1.84        2.50      0.82 o 
   0  11   1        0.02        0.01      0.70 o 
   1  11   1       10.84       11.19      1.17 o 
   2  11   1       10.00       10.71      0.99 o 
   3  11   1        7.63        9.63      1.18 o 
   4  11   1        5.75        5.08      1.07 o 
  -3  12   1       22.81       19.48      2.08 o 
  -2  12   1        0.41       -0.42      1.11 o 
  -1  12   1       15.76       17.68      1.48 o 
   0  12   1        0.94       -0.74      0.74 o 
   1  12   1      154.31      167.45      5.17 o 
   2  12   1       25.48       27.36      2.48 o 
   3  12   1        0.20        0.30      1.15 o 
  -2  13   1        1.42       -0.19      1.23 o 
  -1  13   1        5.33        5.03      1.13 o 
   0  13   1        2.91        2.14      1.40 o 
   1  13   1       18.67       18.32      1.66 o 
   2  13   1        1.56        1.32      1.37 o 
   0  14   1        1.47        1.72      1.09 o 
  -6   0   2        1.16        0.95      0.59 o 
  -4   0   2      179.98      172.75      3.12 o 
  -2   0   2    16414.36    15568.52    356.61 o 
   0   0   2      500.15      320.92     10.63 o 
   2   0   2      756.07      782.03     11.02 o 
   4   0   2       54.41       50.48      1.23 o 
   6   0   2      348.00      351.61      6.80 o 
  -7   1   2        1.43        2.03      0.39 o 
  -6   1   2        0.06       -0.07      0.25 o 
  -5   1   2       58.30       57.17      0.96 o 
  -4   1   2        3.55        3.76      0.18 o 
  -3   1   2      278.23      279.21      3.45 o 
  -2   1   2      692.94      699.82      8.44 o 
  -1   1   2      300.73      245.19      3.51 o 
   0   1   2      300.70      311.79      2.66 o 
   1   1   2      153.77      152.10      1.32 o 
   2   1   2      171.98      212.71      2.31 o 
   3   1   2      115.90      105.77      1.24 o 
   4   1   2      566.35      567.15      6.80 o 
   5   1   2       31.43       30.39      0.71 o 
   6   1   2      130.80      124.18      2.18 o 
   7   1   2        1.80        1.95      0.57 o 
  -7   2   2        5.39        7.05      0.47 o 
  -6   2   2        1.38        1.36      0.28 o 
  -5   2   2      208.01      214.52      2.92 o 
  -4   2   2       84.63       82.49      1.39 o 
  -3   2   2      834.76      859.79     11.13 o 
  -2   2   2       24.80       41.79      0.62 o 
  -1   2   2        3.55        3.22      0.09 o 
   0   2   2    12145.75    11877.61    351.63 o 
   1   2   2      984.85     1021.64      8.91 o 
   2   2   2        5.49        7.67      0.20 o 
   3   2   2     3130.32     3288.65     32.44 o 
   4   2   2        1.22        0.70      0.20 o 
   5   2   2      104.33       97.06      1.56 o 
   6   2   2       44.76       42.29      1.04 o 
   7   2   2        0.02       -0.11      0.60 o 
  -7   3   2        2.94        3.35      0.49 o 
  -6   3   2       11.77       11.36      0.49 o 
  -5   3   2       73.31       68.14      1.12 o 
  -4   3   2      414.52      400.77      4.83 o 
  -3   3   2     1141.15     1152.57     13.85 o 
  -2   3   2      103.03      113.10      1.51 o 
  -1   3   2      142.79      175.56      1.92 o 
   0   3   2      251.60      244.05      2.29 o 
   1   3   2      458.43      476.94      4.57 o 
   2   3   2      722.43      816.40      8.58 o 
   3   3   2      145.71      153.35      1.77 o 
   4   3   2     1079.33     1039.35     13.18 o 
   5   3   2       37.84       36.56      0.82 o 
   6   3   2        3.62        2.54      0.39 o 
   7   3   2        1.87        1.19      0.65 o 
  -7   4   2       17.28       17.37      0.99 o 
  -6   4   2        4.10        4.98      0.38 o 
  -5   4   2        5.19        5.88      0.31 o 
  -4   4   2      188.40      184.89      3.02 o 
  -3   4   2      100.47      102.59      1.24 o 
  -2   4   2     2938.77     3095.56     48.62 o 
  -1   4   2       21.25       21.21      0.42 o 
   0   4   2      144.96      140.56      1.54 o 
   1   4   2      598.14      611.42      5.80 o 
   2   4   2      113.46      135.10      1.58 o 
   3   4   2      117.78      121.00      1.54 o 
   4   4   2       23.87       21.35      0.58 o 
   5   4   2       11.76       11.02      0.51 o 
   6   4   2       12.40       11.77      0.63 o 
   7   4   2        0.03        0.70      0.84 o 
  -7   5   2       10.86       10.28      0.81 o 
  -6   5   2        3.80        4.42      0.54 o 
  -5   5   2        1.28        1.08      0.26 o 
  -4   5   2        2.33        1.90      0.23 o 
  -3   5   2       42.46       37.61      0.63 o 
  -2   5   2      180.87      190.75      2.28 o 
  -1   5   2       16.32       17.55      0.39 o 
   0   5   2       18.22       20.99      0.40 o 
   1   5   2      361.45      380.29      4.12 o 
   2   5   2      643.55      760.63      8.60 o 
   3   5   2       61.51       59.17      0.97 o 
   4   5   2      290.07      259.44      3.93 o 
   5   5   2       10.50       10.33      0.56 o 
   6   5   2        3.17        4.16      0.49 o 
   7   5   2        0.57        1.29      0.91 o 
  -7   6   2        4.73        5.87      0.72 o 
  -6   6   2       11.66       11.75      0.61 o 
  -5   6   2       36.73       36.28      0.97 o 
  -4   6   2       10.08       10.19      0.45 o 
  -3   6   2      326.62      303.39      4.13 o 
  -2   6   2       46.36       57.50      1.31 o 
  -1   6   2      257.48      288.67      3.42 o 
   0   6   2        0.10        0.84      0.19 o 
   1   6   2      351.25      354.79      4.16 o 
   2   6   2        6.76       10.19      0.33 o 
   3   6   2      288.70      273.89      3.80 o 
   4   6   2        5.33        4.63      0.52 o 
   5   6   2        6.01        6.01      0.51 o 
   6   6   2       66.41       65.84      1.92 o 
   7   6   2        2.10        3.31      1.11 o 
  -6   7   2       22.65       24.47      0.88 o 
  -5   7   2       37.40       38.97      1.87 o 
  -4   7   2       10.13        9.46      0.55 o 
  -3   7   2       49.56       43.14      1.06 o 
  -2   7   2       96.93       88.66      1.85 o 
  -1   7   2       28.32       30.48      0.74 o 
   0   7   2      384.89      396.86      4.96 o 
   1   7   2        3.28        4.87      0.34 o 
   2   7   2        9.86       10.50      0.48 o 
   3   7   2       90.71       94.54      1.76 o 
   4   7   2       88.45       78.71      1.79 o 
   5   7   2        1.02        2.06      0.44 o 
   6   7   2       16.21       16.65      1.43 o 
  -6   8   2        4.05        4.97      0.99 o 
  -5   8   2        0.65        0.57      0.37 o 
  -4   8   2       32.30       31.64      0.97 o 
  -3   8   2       52.18       46.74      1.41 o 
  -2   8   2       48.59       45.74      1.53 o 
  -1   8   2      103.24       99.87      2.08 o 
   0   8   2     1064.53     1057.00     15.37 o 
   1   8   2      283.07      286.10      4.52 o 
   2   8   2       42.21       41.98      1.19 o 
   3   8   2      107.71      100.94      1.90 o 
   4   8   2       24.66       23.49      0.88 o 
   5   8   2       15.67       13.97      0.91 o 
   6   8   2       41.71       49.60      2.80 o 
  -6   9   2        9.99        9.96      1.30 o 
  -5   9   2        3.91        4.65      0.90 o 
  -4   9   2       12.24       11.03      0.78 o 
  -3   9   2        4.52        4.19      0.59 o 
  -2   9   2       94.92       84.83      1.93 o 
  -1   9   2        4.94        4.15      0.51 o 
   0   9   2       32.08       30.39      1.08 o 
   1   9   2      101.73      102.11      2.67 o 
   2   9   2       27.05       21.60      1.33 o 
   3   9   2       11.88       11.41      1.31 o 
   4   9   2       23.30       25.19      1.18 o 
   5   9   2        1.24        1.15      0.80 o 
  -5  10   2       16.43       14.47      1.52 o 
  -4  10   2        0.00       -0.26      0.51 o 
  -3  10   2       52.83       53.42      1.73 o 
  -2  10   2       89.80       84.87      2.44 o 
  -1  10   2       30.70       29.81      1.32 o 
   0  10   2       67.10       64.57      2.47 o 
   1  10   2      112.74      111.87      2.94 o 
   2  10   2       17.48       20.43      1.18 o 
   3  10   2       23.27       22.98      2.65 o 
   4  10   2       10.89       13.52      1.43 o 
   5  10   2       25.76       32.36      3.05 o 
  -4  11   2       25.09       25.94      1.72 o 
  -3  11   2        0.01        0.38      0.75 o 
  -2  11   2        0.59        0.61      0.80 o 
  -1  11   2       65.88       64.66      2.61 o 
   0  11   2        0.16        0.19      0.71 o 
   1  11   2        2.44        1.46      0.80 o 
   2  11   2      127.79      133.39      4.26 o 
   3  11   2        0.72        0.60      0.80 o 
   4  11   2        1.11        0.90      1.72 o 
  -3  12   2        2.16        2.61      0.95 o 
  -2  12   2        8.17        7.23      1.51 o 
  -1  12   2        0.11       -0.37      0.79 o 
   0  12   2       37.92       35.51      1.98 o 
   1  12   2       21.34       21.84      4.22 o 
   2  12   2        2.30        2.03      1.23 o 
   3  12   2       11.55       10.34      1.77 o 
  -1  13   2       20.58       20.22      1.68 o 
   0  13   2       17.23       18.74      1.63 o 
   1  13   2        0.09        0.11      0.86 o 
   2  13   2       55.48       62.77      3.95 o 
   0  14   2        0.80        1.21      1.43 o 
   1  14   2        0.05        2.05      1.65 o 
  -7   0   3        2.19        1.02      0.48 o 
  -5   0   3        0.42        0.69      0.29 o 
  -3   0   3     1786.26     1788.90     45.99 o 
  -1   0   3      985.03      984.96     30.03 o 
   1   0   3    12069.14    11439.72    231.66 o 
   3   0   3       68.27       62.75      1.10 o 
   5   0   3       32.43       30.79      1.04 o 
   7   0   3       18.00       12.84      2.07 o 
  -7   1   3        7.42        7.10      0.52 o 
  -6   1   3        0.46        0.01      0.24 o 
  -5   1   3        0.33        0.13      0.20 o 
  -4   1   3      444.98      422.36      7.50 o 
  -3   1   3        0.05        0.03      0.11 o 
  -2   1   3     2724.84     2728.72     52.78 o 
  -1   1   3      141.11      137.76      2.05 o 
   0   1   3     1026.75     1164.07      9.69 o 
   1   1   3     3015.45     3067.24     32.01 o 
   2   1   3       46.76       57.02      0.83 o 
   3   1   3      469.07      518.17      5.51 o 
   4   1   3       12.13       10.85      0.40 o 
   5   1   3      123.96      115.74      1.79 o 
   6   1   3       18.33       17.95      0.74 o 
   7   1   3        1.01        1.45      0.57 o 
  -7   2   3        8.42        8.95      0.49 o 
  -6   2   3       26.35       25.52      0.63 o 
  -5   2   3       28.29       28.08      0.58 o 
  -4   2   3       71.47       71.00      1.22 o 
  -3   2   3       52.19       59.87      0.91 o 
  -2   2   3       89.91       91.35      1.38 o 
  -1   2   3      366.40      366.31      3.95 o 
   0   2   3       26.01       30.83      0.32 o 
   1   2   3      536.05      577.01      5.27 o 
   2   2   3       27.11       32.14      0.45 o 
   3   2   3       20.33       19.14      0.41 o 
   4   2   3       38.91       34.50      0.71 o 
   5   2   3       17.85       16.60      0.56 o 
   6   2   3        1.51        1.07      0.38 o 
   7   2   3       30.91       30.83      1.71 o 
  -7   3   3        4.30        3.50      0.57 o 
  -6   3   3        0.30        0.41      0.27 o 
  -5   3   3        0.36        0.11      0.18 o 
  -4   3   3       16.36       16.19      0.79 o 
  -3   3   3      140.94      144.45      1.90 o 
  -2   3   3     3339.40     3520.88     47.09 o 
  -1   3   3       21.27       20.55      0.31 o 
   0   3   3      406.70      396.25      3.66 o 
   1   3   3      276.80      295.49      2.75 o 
   2   3   3        3.52        5.97      0.20 o 
   3   3   3        3.81        1.27      0.24 o 
   4   3   3        0.03        0.57      0.34 o 
   5   3   3       38.94       39.00      0.94 o 
   6   3   3       14.13       14.31      0.70 o 
   7   3   3        0.37       -0.56      0.86 o 
  -7   4   3        0.37        0.91      0.46 o 
  -6   4   3        3.80        3.87      0.45 o 
  -5   4   3        6.06        7.04      0.35 o 
  -4   4   3      194.12      187.03      2.37 o 
  -3   4   3        7.21        6.56      0.28 o 
  -2   4   3      311.84      335.77      3.63 o 
  -1   4   3      667.86      684.55      9.42 o 
   0   4   3       27.34       42.35      0.56 o 
   1   4   3        3.35        4.03      0.15 o 
   2   4   3      330.53      351.54      3.82 o 
   3   4   3       38.78       39.42      0.63 o 
   4   4   3       81.96       82.81      1.36 o 
   5   4   3       79.15       72.24      1.42 o 
   6   4   3        2.29        2.41      0.45 o 
   7   4   3       26.41       31.41      2.13 o 
  -7   5   3        0.49       -0.36      0.46 o 
  -6   5   3        8.44        7.99      0.46 o 
  -5   5   3        0.72        0.98      0.25 o 
  -4   5   3        0.76        1.15      0.29 o 
  -3   5   3      199.46      205.06      2.45 o 
  -2   5   3        6.49        5.63      0.21 o 
  -1   5   3       98.41       95.50      1.25 o 
   0   5   3      876.21      949.24      9.99 o 
   1   5   3      322.30      383.77      4.17 o 
   2   5   3       58.93       55.69      1.01 o 
   3   5   3        6.61        5.81      0.30 o 
   4   5   3        8.25       10.50      0.50 o 
   5   5   3       72.07       69.17      2.00 o 
   6   5   3        2.09        0.88      0.52 o 
   7   5   3        8.22        9.85      1.39 o 
  -7   6   3        0.76        0.59      0.75 o 
  -6   6   3       51.12       52.99      1.29 o 
  -5   6   3       77.90       76.07      1.57 o 
  -4   6   3       78.78       83.27      1.48 o 
  -3   6   3        2.66        2.40      0.26 o 
  -2   6   3       22.16       26.05      0.60 o 
  -1   6   3      958.44     1024.78     11.51 o 
   0   6   3      194.59      202.59      2.64 o 
   1   6   3      130.55      137.32      1.89 o 
   2   6   3        1.20        1.05      0.19 o 
   3   6   3      112.37       98.62      1.76 o 
   4   6   3       50.62       48.05      1.21 o 
   5   6   3       30.29       30.09      0.99 o 
   6   6   3       26.60       27.30      1.56 o 
  -6   7   3        7.99        9.31      0.59 o 
  -5   7   3        9.13        9.40      1.01 o 
  -4   7   3       62.00       64.16      1.40 o 
  -3   7   3       30.23       28.13      0.81 o 
  -2   7   3      782.97      747.24     12.20 o 
  -1   7   3       16.57       17.11      0.55 o 
   0   7   3      108.00      108.05      1.58 o 
   1   7   3       36.79       40.99      0.89 o 
   2   7   3        2.96        1.31      0.30 o 
   3   7   3       38.64       28.95      0.83 o 
   4   7   3        2.01        1.85      0.40 o 
   5   7   3       21.58       21.94      1.08 o 
   6   7   3        0.14        0.00      0.71 o 
  -6   8   3        0.39        0.57      0.44 o 
  -5   8   3       11.77       10.80      0.60 o 
  -4   8   3       27.14       28.43      0.91 o 
  -3   8   3       17.97       17.67      0.83 o 
  -2   8   3       14.29       12.89      0.65 o 
  -1   8   3        0.02        1.10      1.07 o 
   0   8   3      127.72      118.94      2.16 o 
   1   8   3        3.34        4.72      0.45 o 
   2   8   3       79.37       84.17      1.88 o 
   3   8   3        3.50        4.22      0.44 o 
   4   8   3        0.00        0.46      0.47 o 
   5   8   3        6.33        6.50      0.92 o 
  -6   9   3        1.66        1.86      0.92 o 
  -5   9   3        0.04        0.10      0.49 o 
  -4   9   3       42.59       44.25      1.47 o 
  -3   9   3       10.63       13.95      0.82 o 
  -2   9   3        0.42        0.22      0.37 o 
  -1   9   3      135.45      139.43      2.80 o 
   0   9   3       99.71       95.15      2.17 o 
   1   9   3      110.49      116.59      2.95 o 
   2   9   3       10.90       10.45      0.84 o 
   3   9   3       64.89       74.17      2.08 o 
   4   9   3        7.88        7.41      0.75 o 
   5   9   3       23.14       23.07      1.62 o 
  -5  10   3        2.93        4.75      1.13 o 
  -4  10   3        0.00       -0.41      0.49 o 
  -3  10   3       37.28       35.21      1.37 o 
  -2  10   3       11.34        8.94      0.69 o 
  -1  10   3       54.58       57.93      2.36 o 
   0  10   3        8.29        7.36      0.95 o 
   1  10   3      198.64      196.62      5.57 o 
   2  10   3        0.21        0.20      0.57 o 
   3  10   3        6.39        7.58      1.05 o 
   4  10   3        0.09       -0.35      1.53 o 
  -4  11   3       77.33       87.20      5.22 o 
  -3  11   3       13.02       16.77      1.35 o 
  -2  11   3       56.05       61.34      2.51 o 
  -1  11   3       38.09       39.09      1.95 o 
   0  11   3        4.51        6.27      0.97 o 
   1  11   3       12.42       13.75      1.27 o 
   2  11   3       32.64       32.35      2.09 o 
   3  11   3       10.70       15.14      1.41 o 
   4  11   3        8.71        9.17      1.98 o 
  -3  12   3        0.00        0.27      0.81 o 
  -2  12   3        0.01       -0.47      1.06 o 
  -1  12   3        0.00        0.70      0.82 o 
   0  12   3        3.38        3.18      0.98 o 
   1  12   3        0.06        0.34      0.87 o 
   2  12   3        0.29        0.53      1.24 o 
   3  12   3        0.84        1.29      1.32 o 
  -1  13   3        3.13        3.06      1.48 o 
   0  13   3        0.35       -0.60      0.82 o 
   1  13   3        0.61        0.31      0.97 o 
   2  13   3       12.65       12.76      2.05 o 
   0  14   3        0.08        1.62      1.60 o 
   1  14   3        0.25       -0.70      1.61 o 
  -6   0   4       45.19       43.61      1.19 o 
  -4   0   4      561.62      532.47      8.39 o 
  -2   0   4     4879.66     4678.79    107.78 o 
   0   0   4      160.03      170.68      1.95 o 
   2   0   4     1701.42     1775.90     22.81 o 
   4   0   4        7.61        8.15      0.50 o 
   6   0   4        0.01       -0.55      0.55 o 
  -7   1   4       17.64       18.86      0.68 o 
  -6   1   4        0.11        0.00      0.23 o 
  -5   1   4      125.99      116.45      1.65 o 
  -4   1   4       55.13       55.58      0.89 o 
  -3   1   4       55.86       68.65      1.06 o 
  -2   1   4       60.20       68.05      1.04 o 
  -1   1   4      815.28      874.87     10.55 o 
   0   1   4      131.71      149.64      1.21 o 
   1   1   4     3976.39     4174.00     38.51 o 
   2   1   4      909.56      959.91      9.57 o 
   3   1   4        0.14       -0.26      0.26 o 
   4   1   4       26.09       32.65      0.81 o 
   5   1   4       41.69       41.02      0.87 o 
   6   1   4        3.63        3.23      0.93 o 
   7   1   4       32.92       31.49      1.61 o 
  -7   2   4       10.76       11.53      0.61 o 
  -6   2   4        2.38        2.00      0.26 o 
  -5   2   4       31.43       30.95      0.59 o 
  -4   2   4       60.83       59.66      1.30 o 
  -3   2   4       35.04       30.15      0.52 o 
  -2   2   4      414.68      401.10      5.74 o 
  -1   2   4        3.00        6.46      0.16 o 
   0   2   4     1330.05     1421.74     12.36 o 
   1   2   4    11733.28    12097.46    251.15 o 
   2   2   4       49.57       58.38      0.73 o 
   3   2   4      929.84      937.61     10.01 o 
   4   2   4       10.73        9.86      0.39 o 
   5   2   4        0.01       -0.18      0.35 o 
   6   2   4       40.31       38.78      1.04 o 
   7   2   4        4.07        2.65      1.08 o 
  -7   3   4       19.33       21.42      0.87 o 
  -6   3   4       26.97       27.62      0.64 o 
  -5   3   4        6.87        7.07      0.36 o 
  -4   3   4      110.37      108.63      2.46 o 
  -3   3   4      162.37      153.83      2.24 o 
  -2   3   4       32.52       31.42      0.54 o 
  -1   3   4      428.93      464.56      5.65 o 
   0   3   4      217.03      222.14      2.19 o 
   1   3   4     3006.81     3251.67     30.25 o 
   2   3   4     1202.06     1341.06     14.01 o 
   3   3   4       54.59       58.88      0.79 o 
   4   3   4       35.66       37.84      0.79 o 
   5   3   4        3.27        3.05      0.37 o 
   6   3   4        6.36        6.63      0.56 o 
   7   3   4       13.19       15.97      1.63 o 
  -7   4   4        0.69        1.23      0.64 o 
  -6   4   4       45.80       46.40      0.96 o 
  -5   4   4       35.26       34.85      0.67 o 
  -4   4   4      141.72      139.70      2.64 o 
  -3   4   4       14.28       11.42      0.35 o 
  -2   4   4       92.26       92.43      1.11 o 
  -1   4   4      500.69      548.79      6.69 o 
   0   4   4      936.29     1018.13     10.08 o 
   1   4   4      182.62      213.28      2.13 o 
   2   4   4        5.58        4.94      0.24 o 
   3   4   4      101.21      115.47      1.43 o 
   4   4   4       11.64       10.60      0.49 o 
   5   4   4       19.63       19.25      0.99 o 
   6   4   4       13.61       10.89      0.79 o 
   7   4   4        1.10        2.35      1.02 o 
  -7   5   4        0.29       -0.22      0.43 o 
  -6   5   4        0.22       -0.26      0.26 o 
  -5   5   4        4.06        4.80      0.31 o 
  -4   5   4       11.24       11.43      0.36 o 
  -3   5   4        4.09        4.93      0.27 o 
  -2   5   4        3.58        3.36      0.18 o 
  -1   5   4      682.32      684.03      8.32 o 
   0   5   4      380.18      412.63      4.46 o 
   1   5   4       45.18       40.95      0.60 o 
   2   5   4       67.20       55.66      0.81 o 
   3   5   4        0.26        0.68      0.21 o 
   4   5   4      271.31      258.89      4.88 o 
   5   5   4        0.29        0.63      0.37 o 
   6   5   4        0.97        0.93      0.54 o 
  -7   6   4       21.99       21.61      1.49 o 
  -6   6   4        3.00        2.54      0.35 o 
  -5   6   4       74.57       70.47      1.45 o 
  -4   6   4       13.73       13.50      0.60 o 
  -3   6   4       38.58       34.46      0.86 o 
  -2   6   4       17.83       16.58      0.47 o 
  -1   6   4      642.76      700.75      7.95 o 
   0   6   4      286.04      304.09      3.84 o 
   1   6   4      864.94      887.66     10.68 o 
   2   6   4      129.33      126.28      1.75 o 
   3   6   4      202.24      199.64      3.70 o 
   4   6   4       26.50       30.07      0.95 o 
   5   6   4       72.14       66.93      1.60 o 
   6   6   4       17.39       19.40      1.09 o 
  -6   7   4        1.05        0.99      0.46 o 
  -5   7   4        0.52        1.27      0.35 o 
  -4   7   4        0.15        1.13      0.32 o 
  -3   7   4        1.53        0.67      0.33 o 
  -2   7   4        9.68        8.31      0.50 o 
  -1   7   4      134.63      117.78      1.88 o 
   0   7   4        1.31        1.29      0.23 o 
   1   7   4      556.45      546.48      7.35 o 
   2   7   4        6.58       10.45      0.50 o 
   3   7   4        0.55        0.66      0.40 o 
   4   7   4        7.23        6.17      0.51 o 
   5   7   4       63.13       59.20      1.81 o 
   6   7   4        0.12       -0.51      0.67 o 
  -6   8   4        4.46        5.61      0.54 o 
  -5   8   4        1.33        1.68      0.39 o 
  -4   8   4       17.44       20.57      0.76 o 
  -3   8   4       79.68       74.90      1.92 o 
  -2   8   4       10.39       10.71      0.60 o 
  -1   8   4        9.31        6.63      0.84 o 
   0   8   4      123.41      114.41      2.31 o 
   1   8   4       61.89       52.63      1.22 o 
   2   8   4       38.73       37.62      1.14 o 
   3   8   4       72.37       70.90      1.72 o 
   4   8   4        8.56        7.17      0.70 o 
   5   8   4       12.04       13.39      0.96 o 
  -6   9   4        2.53        2.72      0.94 o 
  -5   9   4       13.40       11.28      0.81 o 
  -4   9   4       13.28       13.57      0.81 o 
  -3   9   4        8.26        8.08      0.67 o 
  -2   9   4        0.50        0.80      0.40 o 
  -1   9   4      103.75       96.01      2.11 o 
   0   9   4      103.79      104.92      2.72 o 
   1   9   4        6.41        7.02      0.80 o 
   2   9   4        0.59        0.61      0.67 o 
   3   9   4        0.31        1.08      0.73 o 
   4   9   4        1.67        3.64      1.79 o 
   5   9   4        0.33        0.16      0.79 o 
  -5  10   4        4.02        5.18      1.14 o 
  -4  10   4        1.89        1.87      0.78 o 
  -3  10   4        2.53        3.50      0.61 o 
  -2  10   4       81.44       79.99      2.19 o 
  -1  10   4       59.93       56.81      1.87 o 
   0  10   4        2.34        3.45      1.25 o 
   1  10   4        0.34        0.69      0.81 o 
   2  10   4       54.85       61.93      2.03 o 
   3  10   4       19.64       22.86      1.54 o 
   4  10   4       14.09       17.86      1.45 o 
  -4  11   4       22.84       21.75      1.91 o 
  -3  11   4       57.46       53.35      2.42 o 
  -2  11   4       22.02       20.19      1.48 o 
  -1  11   4        0.00       -0.57      0.68 o 
   0  11   4       93.51       89.19      3.20 o 
   1  11   4       58.35       62.61      2.60 o 
   2  11   4        0.03        0.09      0.79 o 
   3  11   4       11.00       10.68      1.28 o 
   4  11   4        1.83        1.27      1.45 o 
  -3  12   4        0.46        0.74      0.93 o 
  -2  12   4        0.05        0.05      1.15 o 
  -1  12   4        4.48        4.83      1.01 o 
   0  12   4        0.07        0.59      0.81 o 
   1  12   4       49.33       47.60      2.30 o 
   2  12   4        3.70        3.08      1.43 o 
   3  12   4       47.48       52.80      3.49 o 
  -1  13   4        2.09        2.60      1.46 o 
   0  13   4        6.74        6.43      1.19 o 
   1  13   4        0.34        1.25      1.13 o 
   2  13   4        2.94        1.70      1.38 o 
   0  14   4        2.76        2.92      1.72 o 
  -7   0   5        6.40        7.79      0.62 o 
  -5   0   5      565.75      543.12      9.81 o 
  -3   0   5     1073.85     1048.24     37.39 o 
  -1   0   5      460.48      498.49      8.14 o 
   1   0   5     5479.78     5318.99     62.86 o 
   3   0   5      135.46      148.07      2.33 o 
   5   0   5       42.80       40.37      1.25 o 
  -7   1   5       75.95       80.72      1.67 o 
  -6   1   5       44.24       44.90      0.84 o 
  -5   1   5      224.52      215.52      2.86 o 
  -4   1   5      175.98      172.47      3.00 o 
  -3   1   5       10.77       12.17      0.37 o 
  -2   1   5      625.48      709.07     10.01 o 
  -1   1   5      156.97      179.88      2.64 o 
   0   1   5        0.74        3.21      0.16 o 
   1   1   5     9456.26     9307.77    117.71 o 
   2   1   5       70.78       78.31      0.93 o 
   3   1   5        6.41        6.31      0.23 o 
   4   1   5       23.95       27.40      0.64 o 
   5   1   5       12.74       12.16      0.49 o 
   6   1   5        4.57        4.59      0.55 o 
  -7   2   5        4.92        5.15      0.47 o 
  -6   2   5       30.34       29.78      0.64 o 
  -5   2   5       23.26       22.11      0.65 o 
  -4   2   5      434.25      426.80      6.13 o 
  -3   2   5       83.55       87.00      1.40 o 
  -2   2   5       27.27       19.35      0.48 o 
  -1   2   5      649.73      701.36      8.00 o 
   0   2   5      776.84      751.75      7.17 o 
   1   2   5      495.23      537.74      4.54 o 
   2   2   5     1996.63     2121.88     20.07 o 
   3   2   5        0.25        0.41      0.16 o 
   4   2   5      205.08      206.25      3.02 o 
   5   2   5        1.59        1.09      0.34 o 
   6   2   5        0.16       -0.41      0.48 o 
  -7   3   5        0.70        0.17      0.37 o 
  -6   3   5        0.80        0.77      0.26 o 
  -5   3   5        2.64        4.13      0.33 o 
  -4   3   5     1207.90     1181.78     25.79 o 
  -3   3   5       12.59       13.83      0.37 o 
  -2   3   5     1165.35     1240.29     14.86 o 
  -1   3   5       13.90       16.08      0.32 o 
   0   3   5      264.42      264.92      2.59 o 
   1   3   5     1309.75     1407.35     13.17 o 
   2   3   5        0.74        1.50      0.18 o 
   3   3   5      280.79      281.32      2.99 o 
   4   3   5        7.71        8.07      0.44 o 
   5   3   5       23.92       22.53      0.78 o 
   6   3   5        5.30        5.93      0.66 o 
  -7   4   5       13.85       13.29      1.01 o 
  -6   4   5        8.76        9.15      0.47 o 
  -5   4   5       50.37       51.11      1.18 o 
  -4   4   5       39.45       36.93      1.00 o 
  -3   4   5      326.32      333.48      4.18 o 
  -2   4   5      283.78      298.76      3.46 o 
  -1   4   5       37.91       28.52      0.52 o 
   0   4   5      536.01      562.30      5.64 o 
   1   4   5      112.25      115.36      1.31 o 
   2   4   5      870.84      896.40     10.09 o 
   3   4   5        0.72        1.40      0.19 o 
   4   4   5       12.06       13.76      0.55 o 
   5   4   5        0.52        0.93      0.37 o 
   6   4   5       14.03       15.08      1.23 o 
  -7   5   5        0.16       -0.19      0.42 o 
  -6   5   5        0.00        0.02      0.29 o 
  -5   5   5        3.24        2.02      0.24 o 
  -4   5   5       60.38       59.56      1.34 o 
  -3   5   5      116.35      117.96      1.49 o 
  -2   5   5      470.46      468.96      5.70 o 
  -1   5   5      326.78      325.10      4.45 o 
   0   5   5       41.24       40.49      0.69 o 
   1   5   5      154.11      159.79      1.85 o 
   2   5   5        0.02        0.24      0.25 o 
   3   5   5        0.30        0.21      0.23 o 
   4   5   5       25.14       23.14      0.82 o 
   5   5   5       36.93       39.65      1.15 o 
   6   5   5       27.02       24.89      1.19 o 
  -6   6   5        9.64       11.98      0.67 o 
  -5   6   5        1.77        2.48      0.31 o 
  -4   6   5        2.53        3.03      0.28 o 
  -3   6   5       27.15       21.64      0.69 o 
  -2   6   5        3.09        4.30      0.27 o 
  -1   6   5       69.20       85.39      1.29 o 
   0   6   5        0.11        0.00      0.21 o 
   1   6   5      219.55      202.23      2.67 o 
   2   6   5      563.28      539.40      7.24 o 
   3   6   5       13.41       14.10      0.93 o 
   4   6   5       31.59       26.81      1.06 o 
   5   6   5       16.93       20.47      1.05 o 
   6   6   5       25.14       26.39      1.26 o 
  -6   7   5       11.56       11.03      0.75 o 
  -5   7   5       86.73       89.43      1.80 o 
  -4   7   5      392.73      372.14      6.14 o 
  -3   7   5        0.04       -0.29      0.29 o 
  -2   7   5      113.11      114.46      2.97 o 
  -1   7   5       45.23       52.01      1.11 o 
   0   7   5       98.67      107.57      1.59 o 
   1   7   5       92.18       98.22      1.64 o 
   2   7   5       29.92       31.48      0.87 o 
   3   7   5      110.08      105.17      1.95 o 
   4   7   5        0.05        0.07      0.44 o 
   5   7   5       19.97       21.16      1.10 o 
  -6   8   5       25.06       25.07      1.17 o 
  -5   8   5        0.48        0.88      0.37 o 
  -4   8   5       62.53       53.95      1.54 o 
  -3   8   5        3.31        3.11      0.46 o 
  -2   8   5      149.51      134.33      2.64 o 
  -1   8   5       26.01       22.68      0.72 o 
   0   8   5       12.09       13.39      0.61 o 
   1   8   5        0.03        0.19      0.41 o 
   2   8   5      191.92      189.14      3.58 o 
   3   8   5       32.83       31.82      1.09 o 
   4   8   5        1.57        1.20      0.52 o 
   5   8   5        2.04        2.05      1.08 o 
  -6   9   5        0.21        0.80      0.82 o 
  -5   9   5       24.64       23.34      1.07 o 
  -4   9   5       12.86       14.62      1.04 o 
  -3   9   5       13.31       12.19      0.92 o 
  -2   9   5       24.27       27.98      0.98 o 
  -1   9   5      146.26      147.58      2.94 o 
   0   9   5       42.90       37.63      1.42 o 
   1   9   5      438.54      433.81      8.86 o 
   2   9   5        6.54        6.11      1.13 o 
   3   9   5        2.50        3.68      0.83 o 
   4   9   5       10.96        9.08      1.14 o 
   5   9   5        2.56        2.98      0.97 o 
  -5  10   5       38.35       40.45      2.33 o 
  -4  10   5        0.75        0.91      0.62 o 
  -3  10   5      110.23      114.57      2.85 o 
  -2  10   5       20.85       17.68      1.00 o 
  -1  10   5       11.94       11.01      0.89 o 
   0  10   5       56.97       61.53      1.98 o 
   1  10   5        5.76        4.97      1.49 o 
   2  10   5       45.82       50.47      1.83 o 
   3  10   5        3.59        4.44      0.96 o 
   4  10   5       28.00       29.59      2.52 o 
  -4  11   5        3.48        5.92      1.77 o 
  -3  11   5       18.22       17.01      1.37 o 
  -2  11   5       43.34       40.42      2.21 o 
  -1  11   5        0.30       -0.67      0.67 o 
   0  11   5       17.59       21.46      1.53 o 
   1  11   5       28.45       30.69      4.88 o 
   2  11   5       27.69       28.70      1.84 o 
   3  11   5       25.95       26.75      2.43 o 
   4  11   5        0.54       -0.40      1.37 o 
  -3  12   5       13.16        9.63      1.94 o 
  -2  12   5       15.29       18.41      2.02 o 
  -1  12   5        0.05       -0.55      0.77 o 
   0  12   5        1.73        1.16      0.87 o 
   1  12   5        0.77        0.95      0.87 o 
   2  12   5        3.55        4.17      1.11 o 
   3  12   5       10.12       13.86      2.01 o 
  -1  13   5        0.22        1.56      1.24 o 
   0  13   5        1.15        1.15      0.98 o 
   1  13   5        3.03        4.78      1.16 o 
   0  14   5       14.63       17.00      2.52 o 
  -6   0   6       57.52       55.10      1.34 o 
  -4   0   6       77.31       58.84      2.31 o 
  -2   0   6      466.22      545.76     21.23 o 
   0   0   6       10.44        9.14      0.23 o 
   2   0   6      529.84      578.73      7.59 o 
   4   0   6      154.01      158.88      3.26 o 
   6   0   6        3.49        2.75      0.70 o 
  -7   1   6       83.98       88.36      1.60 o 
  -6   1   6       14.46       16.24      0.46 o 
  -5   1   6        1.00        0.82      0.24 o 
  -4   1   6        0.99        0.70      0.14 o 
  -3   1   6        3.68        2.64      0.16 o 
  -2   1   6       95.47       85.82      1.10 o 
  -1   1   6      440.48      512.78      6.26 o 
   0   1   6      428.36      414.91      3.41 o 
   1   1   6      149.08      174.35      1.55 o 
   2   1   6        0.10       -0.16      0.16 o 
   3   1   6       29.64       38.80      0.60 o 
   4   1   6       90.70       85.05      1.39 o 
   5   1   6       45.87       49.37      1.13 o 
   6   1   6        1.07        1.36      0.53 o 
  -7   2   6        1.22        1.24      0.46 o 
  -6   2   6        0.29        0.64      0.24 o 
  -5   2   6       25.01       25.10      0.67 o 
  -4   2   6      348.47      332.82      6.16 o 
  -3   2   6        3.60        3.47      0.21 o 
  -2   2   6     2875.05     2834.32     38.50 o 
  -1   2   6     2143.28     2270.95     25.57 o 
   0   2   6       18.94       10.33      0.20 o 
   1   2   6      341.04      334.86      3.08 o 
   2   2   6      109.54      113.30      1.30 o 
   3   2   6       22.44       26.84      0.51 o 
   4   2   6       41.29       39.27      0.82 o 
   5   2   6      131.49      130.01      2.26 o 
   6   2   6       47.70       46.34      1.57 o 
  -7   3   6        0.00        0.20      0.34 o 
  -6   3   6       17.36       17.07      0.53 o 
  -5   3   6        0.39        0.70      0.36 o 
  -4   3   6      115.41      114.94      2.42 o 
  -3   3   6       20.12       20.64      0.41 o 
  -2   3   6       86.39       94.43      1.29 o 
  -1   3   6     1070.30     1072.98     14.22 o 
   0   3   6      166.54      182.08      1.92 o 
   1   3   6       21.96       22.24      0.34 o 
   2   3   6     2473.09     2605.48     28.87 o 
   3   3   6        0.01        0.16      0.17 o 
   4   3   6        0.33        0.40      0.25 o 
   5   3   6       58.87       60.47      1.46 o 
   6   3   6        2.17        1.87      0.58 o 
  -7   4   6        0.89        1.83      0.68 o 
  -6   4   6       19.85       19.49      0.62 o 
  -5   4   6       82.65       79.60      1.97 o 
  -4   4   6      400.53      402.50      8.32 o 
  -3   4   6      164.74      157.82      2.11 o 
  -2   4   6       31.94       33.58      0.57 o 
  -1   4   6      267.67      311.79      4.18 o 
   0   4   6       37.13       41.96      0.57 o 
   1   4   6      101.48       98.90      1.20 o 
   2   4   6       63.22       58.68      0.85 o 
   3   4   6        5.83        6.65      0.29 o 
   4   4   6       48.78       48.24      1.07 o 
   5   4   6        4.70        3.72      0.48 o 
   6   4   6        2.51        2.38      0.68 o 
  -7   5   6        0.35        0.07      0.55 o 
  -6   5   6       25.91       27.54      0.86 o 
  -5   5   6        0.00       -0.12      0.17 o 
  -4   5   6      156.73      156.82      2.83 o 
  -3   5   6      304.02      303.42      4.20 o 
  -2   5   6        0.27        0.22      0.17 o 
  -1   5   6       33.76       35.59      0.71 o 
   0   5   6       40.72       41.69      0.63 o 
   1   5   6        0.02        0.18      0.15 o 
   2   5   6       43.29       38.88      0.66 o 
   3   5   6        0.12        0.15      0.25 o 
   4   5   6      167.26      163.65      3.04 o 
   5   5   6       23.21       24.24      1.11 o 
   6   5   6        1.13        0.84      0.58 o 
  -6   6   6        5.80        6.37      0.50 o 
  -5   6   6       27.64       27.80      0.72 o 
  -4   6   6       10.02       11.06      0.45 o 
  -3   6   6      301.66      294.24      4.84 o 
  -2   6   6       14.70       17.91      0.74 o 
  -1   6   6        0.08        0.82      0.19 o 
   0   6   6      139.24      129.09      1.68 o 
   1   6   6       36.06       29.85      0.65 o 
   2   6   6      101.99       99.12      1.64 o 
   3   6   6       81.84       86.18      1.64 o 
   4   6   6        0.10       -0.24      0.35 o 
   5   6   6        0.13       -0.17      0.48 o 
   6   6   6        2.24        1.28      0.97 o 
  -6   7   6        9.05        8.04      0.64 o 
  -5   7   6       13.61       12.41      0.56 o 
  -4   7   6        0.68        0.64      0.31 o 
  -3   7   6        9.08       10.34      0.60 o 
  -2   7   6        0.10        0.38      0.28 o 
  -1   7   6      141.30      133.04      2.04 o 
   0   7   6       61.86       60.69      1.04 o 
   1   7   6        0.42        1.01      0.31 o 
   2   7   6      157.70      152.05      2.59 o 
   3   7   6       62.70       59.58      1.52 o 
   4   7   6       14.04       14.70      1.05 o 
   5   7   6       11.38       12.95      1.23 o 
  -6   8   6        5.93        6.29      0.66 o 
  -5   8   6       16.60       19.18      0.75 o 
  -4   8   6       84.99       82.13      2.16 o 
  -3   8   6        9.03        8.33      0.59 o 
  -2   8   6      350.35      313.09      5.48 o 
  -1   8   6        4.99        4.18      0.39 o 
   0   8   6       54.80       56.32      1.26 o 
   1   8   6      114.52      114.30      2.45 o 
   2   8   6        7.15        5.99      0.56 o 
   3   8   6        3.73        3.03      0.50 o 
   4   8   6        0.60        1.86      0.78 o 
   5   8   6       36.22       41.94      2.63 o 
  -5   9   6       10.30       11.47      0.79 o 
  -4   9   6       16.20       16.39      0.89 o 
  -3   9   6      173.40      164.97      3.68 o 
  -2   9   6        1.18        1.58      0.43 o 
  -1   9   6       28.51       26.10      0.99 o 
   0   9   6      299.42      289.42      6.16 o 
   1   9   6        0.46        1.57      0.61 o 
   2   9   6        1.16        0.55      0.53 o 
   3   9   6        2.67        2.18      0.78 o 
   4   9   6        7.22       10.38      1.96 o 
   5   9   6        0.02       -0.13      0.96 o 
  -5  10   6        4.59        3.29      0.99 o 
  -4  10   6       54.49       59.41      1.82 o 
  -3  10   6        0.59        1.14      0.53 o 
  -2  10   6       55.11       54.94      1.74 o 
  -1  10   6        1.05        1.59      0.60 o 
   0  10   6        0.12        0.07      1.09 o 
   1  10   6       28.05       27.63      1.62 o 
   2  10   6        3.62        2.93      0.97 o 
   3  10   6       23.82       25.17      1.67 o 
   4  10   6        8.63        9.59      1.53 o 
  -4  11   6       22.04       19.27      2.38 o 
  -3  11   6       11.40       16.12      1.34 o 
  -2  11   6       23.79       21.16      1.51 o 
  -1  11   6        1.99        1.34      0.66 o 
   0  11   6        1.75        2.40      0.88 o 
   1  11   6        4.08        3.20      1.20 o 
   2  11   6       34.79       35.76      2.03 o 
   3  11   6       38.73       40.96      2.98 o 
  -3  12   6        0.07       -0.90      1.39 o 
  -2  12   6       45.92       42.60      3.00 o 
  -1  12   6        8.10        9.17      1.62 o 
   0  12   6        0.57        0.07      0.81 o 
   1  12   6        2.27        0.79      0.87 o 
   2  12   6        0.00        0.25      0.91 o 
  -1  13   6        0.53        0.27      1.24 o 
   0  13   6        0.22        0.30      0.96 o 
   1  13   6        4.65        3.72      1.12 o 
  -7   0   7       89.70       87.47      2.46 o 
  -5   0   7       15.35       11.16      0.44 o 
  -3   0   7       54.50       56.68      2.21 o 
  -1   0   7    20739.52    15899.83    498.18 o 
   1   0   7       41.87       38.25      0.62 o 
   3   0   7        3.72        4.38      0.31 o 
   5   0   7      221.62      204.03      5.26 o 
  -7   1   7      132.30      136.31      2.67 o 
  -6   1   7        0.40        0.26      0.26 o 
  -5   1   7       39.75       36.69      0.81 o 
  -4   1   7       19.64       15.71      0.65 o 
  -3   1   7       26.14       25.20      0.47 o 
  -2   1   7      108.61      109.15      1.30 o 
  -1   1   7    10584.94     9743.79    191.03 o 
   0   1   7      680.44      721.10      6.84 o 
   1   1   7     4174.04     4219.46     37.51 o 
   2   1   7        6.39        8.17      0.26 o 
   3   1   7      300.22      309.04      3.62 o 
   4   1   7        5.03        7.87      0.39 o 
   5   1   7       28.40       25.09      0.93 o 
   6   1   7        1.20        2.91      0.63 o 
  -7   2   7        0.16        0.36      0.35 o 
  -6   2   7       36.22       35.10      0.75 o 
  -5   2   7       20.80       19.68      0.82 o 
  -4   2   7       24.14       19.83      0.72 o 
  -3   2   7      631.50      606.49     10.40 o 
  -2   2   7       24.90       23.38      0.43 o 
  -1   2   7        0.53        1.64      0.10 o 
   0   2   7     2232.88     2499.63     24.69 o 
   1   2   7       23.04       29.67      0.42 o 
   2   2   7     1434.90     1527.52     16.10 o 
   3   2   7      289.78      305.31      3.40 o 
   4   2   7       55.05       56.09      1.06 o 
   5   2   7        8.53        9.47      0.55 o 
   6   2   7       26.76       27.57      1.25 o 
  -7   3   7       13.59       13.88      0.66 o 
  -6   3   7      161.21      165.79      2.92 o 
  -5   3   7        0.16        0.38      0.32 o 
  -4   3   7       43.72       41.97      1.15 o 
  -3   3   7       19.80       17.89      0.51 o 
  -2   3   7      222.01      203.32      2.82 o 
  -1   3   7     1360.04     1448.06     17.33 o 
   0   3   7       44.04       49.62      0.67 o 
   1   3   7      101.96      107.69      1.37 o 
   2   3   7        0.55        0.65      0.17 o 
   3   3   7       25.66       26.80      0.54 o 
   4   3   7       24.96       23.76      0.77 o 
   5   3   7       54.33       54.73      1.40 o 
   6   3   7        0.31        0.39      0.56 o 
  -7   4   7        4.12        3.08      0.46 o 
  -6   4   7        1.54        1.62      0.39 o 
  -5   4   7        2.25        1.85      0.43 o 
  -4   4   7      295.16      278.10      5.37 o 
  -3   4   7     1593.70     1552.26     21.80 o 
  -2   4   7      321.00      301.26      3.49 o 
  -1   4   7     1877.81     1994.55     25.64 o 
   0   4   7     1987.63     2149.97     21.12 o 
   1   4   7      100.87      110.95      1.54 o 
   2   4   7       15.27       15.53      0.38 o 
   3   4   7      184.71      193.65      2.42 o 
   4   4   7        0.81        0.75      0.34 o 
   5   4   7       60.69       54.97      1.69 o 
   6   4   7       17.94       15.33      0.97 o 
  -7   5   7        2.82        1.26      0.59 o 
  -6   5   7       14.33       14.11      0.59 o 
  -5   5   7        0.68        0.96      1.36 o 
  -4   5   7       39.55       38.12      0.97 o 
  -3   5   7      150.22      149.30      2.68 o 
  -2   5   7      242.77      244.45      3.37 o 
  -1   5   7     1490.65     1565.49     18.62 o 
   0   5   7       33.62       40.77      0.60 o 
   1   5   7      311.50      327.94      4.49 o 
   2   5   7      113.94      120.54      1.62 o 
   3   5   7      234.93      237.66      3.74 o 
   4   5   7       36.17       33.29      1.03 o 
   5   5   7        2.06        2.60      0.59 o 
   6   5   7        2.42        3.44      0.91 o 
  -6   6   7        0.23        0.38      0.33 o 
  -5   6   7        5.92        6.16      0.43 o 
  -4   6   7      108.08      102.24      1.87 o 
  -3   6   7      939.12      901.00     14.20 o 
  -2   6   7        4.34        3.20      0.42 o 
  -1   6   7       24.98       30.26      0.54 o 
   0   6   7     1151.11     1149.59     12.79 o 
   1   6   7       42.41       40.08      0.88 o 
   2   6   7      115.92      108.17      1.77 o 
   3   6   7       69.02       68.76      1.43 o 
   4   6   7       21.49       23.81      1.08 o 
   5   6   7       27.16       22.79      1.13 o 
   6   6   7        4.31        3.41      1.87 o 
  -6   7   7       17.09       19.79      0.98 o 
  -5   7   7       10.07        9.71      0.56 o 
  -4   7   7       21.80       20.81      0.69 o 
  -3   7   7        3.32        3.96      0.43 o 
  -2   7   7        0.27       -0.02      0.28 o 
  -1   7   7        6.93        6.67      0.64 o 
   0   7   7       20.68       16.81      0.57 o 
   1   7   7     1556.37     1529.89     19.88 o 
   2   7   7       36.25       34.49      1.08 o 
   3   7   7        1.29        1.04      0.45 o 
   4   7   7       16.90       18.60      1.00 o 
   5   7   7        9.08        7.78      1.06 o 
  -6   8   7        3.74        2.37      0.53 o 
  -5   8   7       84.74       87.51      3.10 o 
  -4   8   7        8.38        7.66      0.72 o 
  -3   8   7       29.70       29.66      1.06 o 
  -2   8   7        2.15        0.67      0.37 o 
  -1   8   7      136.47      135.57      2.35 o 
   0   8   7       80.47       74.71      1.54 o 
   1   8   7       99.37       93.84      2.12 o 
   2   8   7       22.84       22.94      1.10 o 
   3   8   7        0.52        0.33      0.72 o 
   4   8   7        0.09       -0.09      0.75 o 
   5   8   7        6.50        8.75      1.16 o 
  -5   9   7       57.07       61.56      1.78 o 
  -4   9   7        0.01       -0.03      0.44 o 
  -3   9   7       57.98       55.59      1.67 o 
  -2   9   7        1.18        0.77      0.38 o 
  -1   9   7      424.67      405.73      7.03 o 
   0   9   7      134.78      136.59      3.33 o 
   1   9   7      135.40      131.35      3.25 o 
   2   9   7       22.77       24.02      1.22 o 
   3   9   7       26.89       27.88      1.64 o 
   4   9   7       14.85       17.38      1.45 o 
   5   9   7        0.27        0.72      1.38 o 
  -5  10   7        0.17       -0.68      0.77 o 
  -4  10   7        0.00       -0.49      0.50 o 
  -3  10   7       13.80       13.83      1.43 o 
  -2  10   7       75.30       69.38      2.03 o 
  -1  10   7      169.30      155.85      3.79 o 
   0  10   7       48.44       51.80      1.81 o 
   1  10   7        6.97        7.31      1.00 o 
   2  10   7        0.61        0.09      0.75 o 
   3  10   7       16.05       17.06      2.70 o 
   4  10   7        0.07       -0.85      0.85 o 
  -4  11   7        1.69        3.86      1.59 o 
  -3  11   7        0.03       -0.28      0.90 o 
  -2  11   7       18.06       20.00      1.48 o 
  -1  11   7       83.14       85.14      2.55 o 
   0  11   7       17.03       15.91      1.41 o 
   1  11   7       35.76       33.14      2.10 o 
   2  11   7       25.24       28.90      3.25 o 
   3  11   7       64.84       69.28      4.02 o 
  -3  12   7      166.86      175.64      8.05 o 
  -2  12   7       12.13       15.40      1.89 o 
  -1  12   7        0.18       -0.78      1.07 o 
   0  12   7        5.92        7.05      1.25 o 
   1  12   7       12.54       13.94      1.46 o 
   2  12   7       28.10       27.03      1.90 o 
  -1  13   7       17.16       24.10      2.50 o 
   0  13   7       16.82       18.89      1.62 o 
   1  13   7        7.12        7.47      1.29 o 
  -6   0   8       32.04       30.54      0.87 o 
  -4   0   8      390.95      361.04     24.93 o 
  -2   0   8     1154.76     1219.90     49.69 o 
   0   0   8     1121.23     1150.19     14.86 o 
   2   0   8        0.62        1.07      0.21 o 
   4   0   8      553.21      573.53     10.61 o 
   6   0   8      125.81      119.65      5.39 o 
  -7   1   8        8.49        9.01      0.46 o 
  -6   1   8       28.71       30.52      0.68 o 
  -5   1   8        1.98        1.23      0.27 o 
  -4   1   8       21.42       21.28      0.71 o 
  -3   1   8       38.30       40.30      0.64 o 
  -2   1   8      560.66      576.09      6.52 o 
  -1   1   8       95.43      119.64      1.35 o 
   0   1   8        3.44        5.84      0.17 o 
   1   1   8      385.73      416.52      3.79 o 
   2   1   8      199.13      216.22      2.78 o 
   3   1   8        0.28        0.43      0.18 o 
   4   1   8       25.07       23.19      0.66 o 
   5   1   8        7.66        6.15      0.56 o 
   6   1   8        1.70        2.42      0.82 o 
  -7   2   8        0.80        0.76      0.35 o 
  -6   2   8       40.51       39.68      1.24 o 
  -5   2   8        3.89        3.24      0.36 o 
  -4   2   8      108.91       86.88      1.85 o 
  -3   2   8      719.76      673.72     12.15 o 
  -2   2   8       15.48       15.32      0.39 o 
  -1   2   8        3.76        2.67      0.12 o 
   0   2   8      163.72      157.65      1.68 o 
   1   2   8      346.21      363.74      3.50 o 
   2   2   8      378.01      391.48      4.50 o 
   3   2   8      186.57      192.88      2.26 o 
   4   2   8      139.84      139.90      2.35 o 
   5   2   8        0.65       -0.22      0.44 o 
   6   2   8        0.44       -0.19      0.96 o 
  -7   3   8       57.48       59.79      1.44 o 
  -6   3   8        2.84        2.56      0.60 o 
  -5   3   8       12.85       14.42      0.95 o 
  -4   3   8        6.42        4.49      0.42 o 
  -3   3   8       12.95       13.02      0.33 o 
  -2   3   8      264.53      251.42      3.45 o 
  -1   3   8      541.58      580.71      6.55 o 
   0   3   8      211.06      199.06      2.23 o 
   1   3   8       25.76       28.63      0.54 o 
   2   3   8      125.90      121.32      1.48 o 
   3   3   8        1.98        1.81      0.23 o 
   4   3   8        0.47        0.24      0.30 o 
   5   3   8       34.70       34.77      3.02 o 
   6   3   8       16.46       16.71      1.33 o 
  -7   4   8        7.89        7.81      0.77 o 
  -6   4   8        0.09       -0.07      0.54 o 
  -5   4   8        0.09       -0.34      0.34 o 
  -4   4   8       45.93       48.43      1.33 o 
  -3   4   8      304.34      282.44      4.72 o 
  -2   4   8      888.02      876.21     10.60 o 
  -1   4   8      351.79      374.28      4.58 o 
   0   4   8       17.78       15.95      0.34 o 
   1   4   8      182.26      200.47      2.84 o 
   2   4   8      290.52      311.34      3.44 o 
   3   4   8       16.89       24.56      0.90 o 
   4   4   8        6.70        5.06      0.87 o 
   5   4   8       15.94       16.56      1.11 o 
   6   4   8        6.03        5.48      1.00 o 
  -6   5   8        6.49        6.48      0.89 o 
  -5   5   8       97.22       98.22      4.16 o 
  -4   5   8       15.67       15.60      0.66 o 
  -3   5   8       41.86       38.42      0.78 o 
  -2   5   8      180.81      180.43      2.56 o 
  -1   5   8       13.26       14.05      0.39 o 
   0   5   8       97.77      122.69      1.42 o 
   1   5   8       10.96       13.80      0.47 o 
   2   5   8     2302.73     2402.41     28.42 o 
   3   5   8       67.92       71.06      1.45 o 
   4   5   8        0.13        0.55      0.55 o 
   5   5   8        0.26        0.57      0.53 o 
   6   5   8        1.02        2.85      0.93 o 
  -6   6   8        4.89        4.69      0.42 o 
  -5   6   8        9.74       10.30      0.61 o 
  -4   6   8      227.20      214.38      3.59 o 
  -3   6   8       58.12       52.70      1.41 o 
  -2   6   8      696.82      672.12      9.68 o 
  -1   6   8       15.86       20.40      0.78 o 
   0   6   8       30.75       36.79      0.68 o 
   1   6   8       53.00       60.62      1.14 o 
   2   6   8       84.52       80.49      1.45 o 
   3   6   8       11.20       12.39      0.70 o 
   4   6   8       13.55       11.25      0.80 o 
   5   6   8       20.88       19.38      1.41 o 
   6   6   8        6.39        6.92      1.16 o 
  -6   7   8        1.99        2.18      0.45 o 
  -5   7   8        0.24        0.05      0.33 o 
  -4   7   8        1.36        1.15      0.36 o 
  -3   7   8        0.04        0.60      0.34 o 
  -2   7   8        5.09        4.08      0.40 o 
  -1   7   8        8.17        7.20      0.42 o 
   0   7   8      219.41      226.34      3.28 o 
   1   7   8       54.24       55.74      1.80 o 
   2   7   8       54.68       49.25      1.48 o 
   3   7   8       55.99       57.69      1.52 o 
   4   7   8        1.19        2.73      0.92 o 
   5   7   8       10.91       14.80      1.32 o 
  -6   8   8        6.74        7.10      0.96 o 
  -5   8   8        2.27        2.09      0.46 o 
  -4   8   8       55.48       57.25      2.10 o 
  -3   8   8       41.66       43.45      1.32 o 
  -2   8   8      112.32      103.67      2.46 o 
  -1   8   8       50.85       50.27      1.16 o 
   0   8   8        0.20        0.01      0.36 o 
   1   8   8      170.80      165.59      3.31 o 
   2   8   8       78.65       71.95      2.13 o 
   3   8   8        2.78        2.44      0.62 o 
   4   8   8       68.03       73.98      2.85 o 
   5   8   8        1.74        4.02      1.00 o 
  -5   9   8        9.19        8.90      0.76 o 
  -4   9   8        0.69        0.54      0.45 o 
  -3   9   8       16.56       16.33      0.99 o 
  -2   9   8      198.46      182.97      3.40 o 
  -1   9   8        1.39        2.23      0.52 o 
   0   9   8       15.71       17.55      1.14 o 
   1   9   8        1.94        1.23      0.78 o 
   2   9   8      125.51      120.29      3.13 o 
   3   9   8        9.61        9.45      1.10 o 
   4   9   8       14.14       15.54      1.43 o 
   5   9   8        0.50       -1.09      1.35 o 
  -5  10   8        1.09        1.46      0.87 o 
  -4  10   8       73.38       72.70      2.08 o 
  -3  10   8        2.03        2.55      0.66 o 
  -2  10   8       42.02       34.49      1.35 o 
  -1  10   8       43.99       46.89      2.03 o 
   0  10   8        0.14        0.31      0.54 o 
   1  10   8        8.89        8.67      1.06 o 
   2  10   8       21.63       24.09      1.59 o 
   3  10   8        2.13        2.70      1.24 o 
   4  10   8      115.29      126.61      4.30 o 
  -4  11   8        8.85        7.48      1.25 o 
  -3  11   8        5.37        5.80      1.21 o 
  -2  11   8       30.65       33.63      1.87 o 
  -1  11   8        7.79        7.55      1.07 o 
   0  11   8        0.25        0.63      0.77 o 
   1  11   8        0.00       -0.53      0.79 o 
   2  11   8       24.23       24.42      1.71 o 
   3  11   8        3.91        5.84      1.63 o 
  -3  12   8        1.02        2.48      1.60 o 
  -2  12   8        6.45        4.02      1.42 o 
  -1  12   8        2.34        1.79      1.26 o 
   0  12   8        0.48        0.30      0.84 o 
   1  12   8       17.84       21.99      1.68 o 
   2  12   8        2.38        4.43      1.18 o 
   0  13   8        3.48        1.93      1.06 o 
   1  13   8        8.27        5.63      1.24 o 
  -7   0   9        4.10        3.86      1.38 o 
  -5   0   9      144.64      138.49      2.64 o 
  -3   0   9     1302.97     1347.70     49.87 o 
  -1   0   9      110.67      122.26      2.05 o 
   1   0   9      955.89      960.16     11.31 o 
   3   0   9      196.37      182.86      3.22 o 
   5   0   9      109.00      100.08      3.06 o 
  -7   1   9       12.50       13.99      0.59 o 
  -6   1   9        7.00        6.92      0.33 o 
  -5   1   9        3.17        3.26      0.33 o 
  -4   1   9      309.73      293.15      4.70 o 
  -3   1   9      313.05      303.66      5.27 o 
  -2   1   9       28.71       25.19      0.43 o 
  -1   1   9     1495.71     1516.57     15.78 o 
   0   1   9      247.71      245.77      2.57 o 
   1   1   9      986.40     1068.00      9.52 o 
   2   1   9       91.86       84.84      1.25 o 
   3   1   9      220.76      214.65      2.63 o 
   4   1   9       17.41       12.06      0.64 o 
   5   1   9        0.50        0.96      0.52 o 
   6   1   9        7.15        6.27      0.99 o 
  -7   2   9        9.29        9.08      0.65 o 
  -6   2   9       79.53       83.87      2.32 o 
  -5   2   9        0.07       -0.23      0.27 o 
  -4   2   9       32.20       29.87      0.85 o 
  -3   2   9       85.71       81.32      1.65 o 
  -2   2   9       12.60       11.72      0.46 o 
  -1   2   9      740.18      742.83      7.81 o 
   0   2   9        7.10       10.90      0.26 o 
   1   2   9       12.06       11.56      0.28 o 
   2   2   9     2125.81     2207.12     22.76 o 
   3   2   9      138.80      146.91      1.90 o 
   4   2   9       19.29       18.83      0.69 o 
   5   2   9       45.98       41.61      1.46 o 
   6   2   9        2.11        1.05      0.78 o 
  -7   3   9        1.59        2.04      0.43 o 
  -6   3   9       96.04      102.82      2.40 o 
  -5   3   9        5.21        4.54      0.46 o 
  -4   3   9      447.36      433.77      8.02 o 
  -3   3   9      564.61      534.62      7.03 o 
  -2   3   9       64.10       61.14      1.00 o 
  -1   3   9      121.77      116.48      1.37 o 
   0   3   9      405.41      447.56      4.80 o 
   1   3   9        3.07        4.63      0.23 o 
   2   3   9      708.16      765.75      8.06 o 
   3   3   9      750.47      770.32      9.36 o 
   4   3   9        4.61        3.66      0.60 o 
   5   3   9        2.71        4.04      0.62 o 
   6   3   9        0.27        0.23      0.78 o 
  -6   4   9       30.24       30.52      1.45 o 
  -5   4   9      109.99      114.60      2.59 o 
  -4   4   9       13.16       12.36      0.66 o 
  -3   4   9     2823.92     2741.13     44.18 o 
  -2   4   9      357.97      352.85      4.40 o 
  -1   4   9      135.35      137.84      1.70 o 
   0   4   9      427.68      482.45      4.91 o 
   1   4   9       32.09       32.96      0.61 o 
   2   4   9        3.76        5.55      0.42 o 
   3   4   9     1644.25     1652.40     21.44 o 
   4   4   9       24.32       24.61      1.06 o 
   5   4   9       97.65       89.39      2.41 o 
   6   4   9       11.98       10.73      1.20 o 
  -6   5   9       10.73       12.01      1.55 o 
  -5   5   9       11.08       12.36      1.46 o 
  -4   5   9       84.55       81.68      2.56 o 
  -3   5   9      547.43      541.83      7.20 o 
  -2   5   9       16.46       15.59      0.47 o 
  -1   5   9       62.12       66.31      0.90 o 
   0   5   9        3.73        1.51      0.17 o 
   1   5   9       59.54       67.56      1.10 o 
   2   5   9        3.39        5.17      0.39 o 
   3   5   9      157.93      152.26      2.61 o 
   4   5   9       37.50       37.54      1.36 o 
   5   5   9       16.55       17.19      1.61 o 
   6   5   9        0.03       -0.62      0.78 o 
  -6   6   9        2.50        2.32      0.46 o 
  -5   6   9        0.27        1.15      0.93 o 
  -4   6   9      100.45       90.16      1.67 o 
  -3   6   9      402.88      378.09      7.23 o 
  -2   6   9      339.28      329.94      5.60 o 
  -1   6   9       49.52       48.47      0.80 o 
   0   6   9      224.06      230.76      3.03 o 
   1   6   9       14.54       15.53      0.77 o 
   2   6   9      228.97      235.10      3.82 o 
   3   6   9      471.51      462.54      7.89 o 
   4   6   9        9.65        9.55      1.05 o 
   5   6   9        1.44        0.49      0.75 o 
   6   6   9        3.81        1.86      1.47 o 
  -6   7   9       42.82       46.45      1.81 o 
  -5   7   9        0.03        0.31      0.26 o 
  -4   7   9       37.30       35.75      1.09 o 
  -3   7   9        0.42        0.11      0.69 o 
  -2   7   9       30.57       32.40      0.97 o 
  -1   7   9      776.66      720.91     10.44 o 
   0   7   9      253.18      249.28      3.58 o 
   1   7   9        5.19        5.67      0.54 o 
   2   7   9       56.35       52.42      1.87 o 
   3   7   9      187.84      185.94      4.31 o 
   4   7   9        2.39        3.25      0.88 o 
   5   7   9        0.00       -0.16      0.83 o 
  -5   8   9       35.33       35.57      1.16 o 
  -4   8   9       10.76       11.04      0.75 o 
  -3   8   9        0.76        0.35      0.38 o 
  -2   8   9       42.70       34.93      1.01 o 
  -1   8   9      212.12      192.77      3.18 o 
   0   8   9       23.33       26.35      1.06 o 
   1   8   9      131.18      125.99      2.69 o 
   2   8   9       12.35       15.04      1.17 o 
   3   8   9        5.01        4.21      0.71 o 
   4   8   9        0.00        0.13      0.81 o 
   5   8   9       53.71       59.09      2.62 o 
  -5   9   9       10.82       10.95      0.80 o 
  -4   9   9        0.28        1.10      0.47 o 
  -3   9   9        2.53        2.75      0.51 o 
  -2   9   9       29.86       28.10      0.97 o 
  -1   9   9      122.97      116.74      2.49 o 
   0   9   9       34.55       28.80      1.26 o 
   1   9   9      350.19      350.90     13.97 o 
   2   9   9        5.83        6.50      0.77 o 
   3   9   9        3.51        2.37      1.40 o 
   4   9   9        0.00       -0.15      0.81 o 
   5   9   9        1.06       -0.57      1.47 o 
  -5  10   9        4.49        5.32      1.01 o 
  -4  10   9       11.34       10.75      0.83 o 
  -3  10   9        2.05        2.82      0.58 o 
  -2  10   9        2.26        2.11      0.56 o 
  -1  10   9       62.71       58.28      2.00 o 
   0  10   9       30.02       32.08      1.41 o 
   1  10   9       16.00       15.42      1.32 o 
   2  10   9        5.12        5.80      1.02 o 
   3  10   9        6.24        8.78      1.62 o 
   4  10   9       12.87       15.87      1.57 o 
  -4  11   9       11.15       11.96      1.42 o 
  -3  11   9       10.96       13.66      1.30 o 
  -2  11   9       15.54       12.95      1.22 o 
  -1  11   9        3.48        1.81      1.38 o 
   0  11   9        7.04        5.10      1.02 o 
   1  11   9        0.45       -0.37      1.20 o 
   2  11   9        8.47        8.91      1.19 o 
   3  11   9        0.01        0.22      1.24 o 
  -3  12   9       24.77       25.79      2.77 o 
  -2  12   9        0.57       -0.22      1.09 o 
  -1  12   9        0.01       -0.58      1.07 o 
   0  12   9        4.33        2.92      1.04 o 
   1  12   9       23.31       28.02      1.91 o 
   2  12   9        2.86        3.12      1.13 o 
   0  13   9        6.26        6.59      1.71 o 
   1  13   9        0.02        0.21      0.98 o 
  -6   0  10        4.97        4.91      0.52 o 
  -4   0  10       45.10       25.89      1.54 o 
   0   0  10      487.72      530.06      6.97 o 
   2   0  10       10.19        7.10      0.43 o 
   4   0  10      176.37      173.50      4.56 o 
   6   0  10        0.00       -0.02      1.09 o 
  -7   1  10       55.56       57.82      1.25 o 
  -6   1  10       13.37       12.23      0.42 o 
  -5   1  10       89.76       88.29      1.87 o 
  -4   1  10       40.35       42.63      0.97 o 
  -3   1  10       45.55       37.94      0.84 o 
  -2   1  10        6.35        8.17      0.43 o 
  -1   1  10       91.45       86.03      1.02 o 
   0   1  10      405.02      417.82      4.27 o 
   1   1  10      280.57      295.10      3.07 o 
   2   1  10        4.28        5.83      0.43 o 
   3   1  10       15.50       16.87      0.49 o 
   4   1  10       12.90       11.41      0.63 o 
   5   1  10        0.74        0.73      0.72 o 
   6   1  10        2.94        3.33      1.50 o 
  -7   2  10        0.69        1.17      0.69 o 
  -6   2  10        0.59        0.85      0.38 o 
  -5   2  10       83.53       80.04      1.81 o 
  -4   2  10       62.75       65.08      1.47 o 
  -3   2  10      113.02      114.36      1.94 o 
  -2   2  10       63.93       59.24      0.95 o 
  -1   2  10       27.67       32.44      0.48 o 
   0   2  10      110.47      114.11      1.36 o 
   1   2  10       24.27       24.99      0.43 o 
   2   2  10      103.17      117.62      1.46 o 
   3   2  10       41.33       41.56      0.77 o 
   4   2  10      120.46      116.69      2.77 o 
   5   2  10        5.35        4.24      0.86 o 
   6   2  10       22.48       24.21      1.63 o 
  -7   3  10        0.07       -0.39      0.42 o 
  -6   3  10        0.69        0.85      0.43 o 
  -5   3  10       32.76       30.86      1.02 o 
  -4   3  10        5.57        6.02      0.45 o 
  -3   3  10       27.22       26.86      0.66 o 
  -2   3  10      249.39      238.63      3.02 o 
  -1   3  10        7.23        8.69      0.29 o 
   0   3  10      145.03      169.88      2.09 o 
   1   3  10      327.44      366.49      4.23 o 
   2   3  10      473.86      494.95      5.32 o 
   3   3  10       23.16       20.05      0.75 o 
   4   3  10       46.68       45.54      1.47 o 
   5   3  10        5.11        6.52      1.99 o 
   6   3  10        0.33        0.05      0.71 o 
  -6   4  10        1.44        1.79      0.63 o 
  -5   4  10       48.03       47.79      1.42 o 
  -4   4  10        6.36        5.38      1.11 o 
  -3   4  10      926.30      890.00     14.28 o 
  -2   4  10       75.20       74.90      1.12 o 
  -1   4  10      101.80      108.27      1.32 o 
   0   4  10       14.68       15.96      0.36 o 
   1   4  10      120.91      136.58      1.76 o 
   2   4  10      264.06      270.64      3.26 o 
   3   4  10       62.21       63.75      1.26 o 
   4   4  10       45.69       41.93      1.43 o 
   5   4  10        2.09        1.68      0.77 o 
   6   4  10        9.62       11.30      1.23 o 
  -6   5  10       43.32       48.81      2.99 o 
  -5   5  10       18.19       17.87      1.74 o 
  -4   5  10       18.95       19.76      0.73 o 
  -3   5  10        8.86        8.00      0.38 o 
  -2   5  10      543.24      545.61      7.24 o 
  -1   5  10       61.20       69.54      0.95 o 
   0   5  10       50.50       38.45      0.65 o 
   1   5  10       90.28       81.85      1.28 o 
   2   5  10        0.01        0.39      0.28 o 
   3   5  10       22.79       26.84      1.03 o 
   4   5  10        1.09        1.31      0.52 o 
   5   5  10        3.22        1.78      0.82 o 
   6   5  10        3.48        3.67      1.01 o 
  -6   6  10       24.92       25.92      0.86 o 
  -5   6  10        0.00        0.51      0.24 o 
  -4   6  10       35.02       35.83      0.82 o 
  -3   6  10      455.10      439.88      8.38 o 
  -2   6  10      341.93      340.38      5.09 o 
  -1   6  10      163.46      175.57      2.55 o 
   0   6  10        0.01        0.05      0.27 o 
   1   6  10       49.50       44.12      1.06 o 
   2   6  10      445.77      435.93      6.68 o 
   3   6  10       13.61       13.99      0.93 o 
   4   6  10      129.51      119.66      3.82 o 
   5   6  10        0.05        0.74      0.81 o 
  -6   7  10        8.78        9.15      0.67 o 
  -5   7  10       71.48       75.56      2.30 o 
  -4   7  10       31.80       30.35      0.99 o 
  -3   7  10       24.30       23.25      0.87 o 
  -2   7  10      491.61      458.52      7.51 o 
  -1   7  10        0.63        0.77      0.31 o 
   0   7  10       42.49       41.09      0.93 o 
   1   7  10       57.58       55.33      1.49 o 
   2   7  10      250.72      247.05      5.38 o 
   3   7  10       20.74       23.39      1.22 o 
   4   7  10        0.04        0.47      0.76 o 
   5   7  10        0.66        0.44      0.85 o 
  -5   8  10        2.83        2.85      0.44 o 
  -4   8  10       17.11       17.04      1.07 o 
  -3   8  10       17.13       16.34      0.81 o 
  -2   8  10       23.69       20.84      0.78 o 
  -1   8  10      155.78      145.62      2.53 o 
   0   8  10        4.13        4.05      0.51 o 
   1   8  10        4.65        4.55      0.59 o 
   2   8  10       48.95       49.35      1.89 o 
   3   8  10        0.13       -0.49      0.52 o 
   4   8  10       78.34       80.10      3.06 o 
   5   8  10        2.27        1.70      1.00 o 
  -5   9  10       32.38       33.41      1.31 o 
  -4   9  10       11.59       12.08      0.76 o 
  -3   9  10        1.39        0.96      0.38 o 
  -2   9  10       14.87       15.12      0.74 o 
  -1   9  10        1.52        1.04      0.46 o 
   0   9  10       46.46       44.89      1.61 o 
   1   9  10        2.16        2.33      0.78 o 
   2   9  10        2.04        1.60      0.74 o 
   3   9  10        3.68        3.47      0.94 o 
   4   9  10        0.20       -0.15      0.86 o 
   5   9  10        6.94        4.12      1.77 o 
  -5  10  10        0.00       -0.74      0.74 o 
  -4  10  10       39.65       47.33      1.60 o 
  -3  10  10        9.54        9.70      0.79 o 
  -2  10  10        7.14        6.19      0.70 o 
  -1  10  10        0.41        0.34      0.68 o 
   0  10  10        4.30        3.25      0.71 o 
   1  10  10        4.13        3.56      0.90 o 
   2  10  10        5.73        6.82      1.07 o 
   3  10  10        0.53        0.28      1.17 o 
   4  10  10       33.00       31.95      2.79 o 
  -4  11  10        3.42        1.73      1.00 o 
  -3  11  10        5.12        4.05      0.95 o 
  -2  11  10        3.27        4.27      2.04 o 
  -1  11  10        1.96        1.90      0.83 o 
   0  11  10       16.31       18.14      1.79 o 
   1  11  10        5.63        5.61      1.23 o 
   2  11  10       15.65       17.46      1.54 o 
   3  11  10        2.42        3.26      1.49 o 
  -3  12  10        5.82        7.67      1.93 o 
  -2  12  10        5.03        4.32      1.46 o 
  -1  12  10        0.92        0.81      1.17 o 
   0  12  10        0.15        0.14      0.96 o 
   1  12  10        0.62       -0.61      1.37 o 
   2  12  10       39.31       42.99      2.40 o 
   1  13  10        7.04        7.04      1.38 o 
  -7   0  11        9.90       11.32      2.10 o 
  -5   0  11      203.26      183.84      3.44 o 
  -3   0  11      275.26      292.72      5.69 o 
  -1   0  11       10.73       13.05      0.38 o 
   1   0  11      194.39      196.66      2.73 o 
   3   0  11        0.10       -0.27      0.27 o 
   5   0  11       23.91       16.87      1.81 o 
  -7   1  11       17.41       17.38      0.76 o 
  -6   1  11      134.85      133.89      2.05 o 
  -5   1  11       48.37       45.20      1.12 o 
  -4   1  11        5.10        7.30      0.39 o 
  -3   1  11       23.43       23.64      0.62 o 
  -2   1  11      329.05      320.00      4.24 o 
  -1   1  11        4.14        3.28      0.17 o 
   0   1  11      345.63      382.73      3.94 o 
   1   1  11     1271.49     1281.22     13.29 o 
   2   1  11      582.47      615.93      6.98 o 
   3   1  11        0.10       -0.20      0.24 o 
   4   1  11        1.10        1.18      0.55 o 
   5   1  11        9.03        7.49      0.98 o 
   6   1  11       39.73       39.53      2.07 o 
  -7   2  11        0.00       -0.08      0.41 o 
  -6   2  11       12.07       12.13      0.67 o 
  -5   2  11        5.14        6.98      0.52 o 
  -4   2  11        6.64        4.53      0.36 o 
  -3   2  11        7.48        5.20      0.27 o 
  -2   2  11      140.33      143.83      2.08 o 
  -1   2  11        0.79        0.18      0.10 o 
   0   2  11     7751.72     7804.86     97.88 o 
   1   2  11      184.11      188.88      2.15 o 
   2   2  11      182.59      176.16      2.38 o 
   3   2  11       36.86       36.54      0.78 o 
   4   2  11       25.35       26.59      1.13 o 
   5   2  11        0.47        0.44      0.68 o 
   6   2  11        2.82        3.80      0.98 o 
  -7   3  11        9.85       10.82      1.29 o 
  -6   3  11        8.13        8.28      0.62 o 
  -5   3  11       49.23       48.81      1.36 o 
  -4   3  11       29.93       26.53      1.08 o 
  -3   3  11       10.42        8.97      0.40 o 
  -2   3  11        2.93        2.52      0.17 o 
  -1   3  11        4.90        5.05      0.23 o 
   0   3  11       28.06       24.00      0.50 o 
   1   3  11      209.20      198.63      2.43 o 
   2   3  11      127.75      119.10      1.73 o 
   3   3  11       41.67       44.95      1.42 o 
   4   3  11       12.75       11.49      1.30 o 
   5   3  11        0.07        0.69      1.02 o 
   6   3  11        8.78        9.13      1.18 o 
  -6   4  11       31.30       33.56      2.26 o 
  -5   4  11       80.50       86.04      2.63 o 
  -4   4  11        0.33        0.75      0.42 o 
  -3   4  11       51.71       46.68      1.05 o 
  -2   4  11      528.19      517.68      6.07 o 
  -1   4  11      149.29      147.46      1.73 o 
   0   4  11      117.15      136.40      2.22 o 
   1   4  11      404.18      389.55      4.53 o 
   2   4  11        6.23        8.59      0.53 o 
   3   4  11      505.52      501.25      8.47 o 
   4   4  11        3.59        2.49      0.75 o 
   5   4  11       34.63       32.77      1.80 o 
   6   4  11        8.31       10.38      1.96 o 
  -6   5  11       10.64       14.07      1.64 o 
  -5   5  11       28.08       27.95      2.07 o 
  -4   5  11        0.06       -0.09      0.32 o 
  -3   5  11        0.06        0.28      0.23 o 
  -2   5  11       38.00       34.48      0.66 o 
  -1   5  11      486.43      479.88      5.20 o 
   0   5  11        0.24       -0.16      0.16 o 
   1   5  11      415.51      390.75      5.63 o 
   2   5  11       22.48       20.67      1.01 o 
   3   5  11      242.24      242.01      5.29 o 
   4   5  11        1.28        0.93      1.54 o 
   5   5  11        2.26        1.00      1.22 o 
   6   5  11        0.94       -0.05      1.22 o 
  -6   6  11       50.26       48.70      1.85 o 
  -5   6  11        2.08        2.54      0.30 o 
  -4   6  11        0.23        0.05      0.31 o 
  -3   6  11       29.05       27.22      0.91 o 
  -2   6  11      976.28      911.15     14.42 o 
  -1   6  11        6.87        5.84      0.34 o 
   0   6  11      832.96      786.51     10.41 o 
   1   6  11        0.14       -0.29      0.29 o 
   2   6  11      122.92      121.38      2.58 o 
   3   6  11      100.33       98.38      2.65 o 
   4   6  11        0.02        1.23      0.75 o 
   5   6  11        8.13        5.70      1.08 o 
  -6   7  11        4.76        3.79      0.66 o 
  -5   7  11        4.26        3.05      0.87 o 
  -4   7  11       13.76       12.36      1.16 o 
  -3   7  11       19.37       18.13      0.85 o 
  -2   7  11       15.75       16.42      0.68 o 
  -1   7  11        2.85        5.43      0.53 o 
   0   7  11       15.88       13.28      0.58 o 
   1   7  11        0.22        0.47      0.48 o 
   2   7  11       17.00       18.14      1.05 o 
   3   7  11        7.81        6.14      0.78 o 
   4   7  11       60.73       57.38      2.48 o 
   5   7  11       16.47       17.60      1.50 o 
  -5   8  11        5.02        5.74      0.71 o 
  -4   8  11        0.16       -0.36      0.36 o 
  -3   8  11        0.12        0.22      0.32 o 
  -2   8  11        0.38       -0.12      0.32 o 
  -1   8  11       74.75       66.48      1.43 o 
   0   8  11      124.63      114.60      2.91 o 
   1   8  11       98.76       98.18      2.63 o 
   2   8  11        9.21        8.51      0.81 o 
   3   8  11        1.01        0.58      0.61 o 
   4   8  11       15.59       16.44      1.44 o 
   5   8  11        6.84        6.76      1.88 o 
  -5   9  11        6.08        6.89      0.99 o 
  -4   9  11       35.85       36.08      1.28 o 
  -3   9  11        9.62        9.47      0.60 o 
  -2   9  11        0.00       -0.33      0.47 o 
  -1   9  11       90.36       83.18      1.97 o 
   0   9  11       20.79       20.84      1.15 o 
   1   9  11        4.77        4.35      0.86 o 
   2   9  11        0.01       -0.63      0.63 o 
   3   9  11        1.03        2.10      1.17 o 
   4   9  11       14.44       14.82      1.49 o 
   5   9  11        6.44        4.55      1.88 o 
  -5  10  11        1.27        0.44      0.84 o 
  -4  10  11        2.63        2.36      0.59 o 
  -3  10  11        1.29        1.03      0.54 o 
  -2  10  11       33.66       30.06      1.29 o 
  -1  10  11        0.03        0.00      0.69 o 
   0  10  11        1.64        2.05      0.69 o 
   1  10  11        1.27        1.49      1.05 o 
   2  10  11       33.19       30.94      1.87 o 
   3  10  11       42.68       46.24      3.16 o 
  -4  11  11       31.10       29.21      2.12 o 
  -3  11  11       36.92       40.48      2.66 o 
  -2  11  11        2.76        1.81      0.82 o 
  -1  11  11        3.39        1.93      0.86 o 
   0  11  11        2.64        3.86      0.99 o 
   1  11  11       52.88       57.81      2.60 o 
   2  11  11       29.70       29.16      2.25 o 
   3  11  11       11.99       10.45      1.97 o 
  -2  12  11        4.18        3.94      1.57 o 
  -1  12  11       22.26       24.39      2.43 o 
   0  12  11       64.27       82.34      4.61 o 
   1  12  11        3.09        2.51      1.09 o 
   2  12  11        6.50        6.66      1.30 o 
   1  13  11        0.02       -0.98      1.46 o 
  -6   0  12      113.58      107.03      4.78 o 
  -4   0  12        1.60        6.06      0.29 o 
  -2   0  12      336.29      334.35      6.31 o 
   0   0  12      394.08      422.77      5.65 o 
   2   0  12      261.25      261.90      4.37 o 
   4   0  12        0.15       -0.77      0.77 o 
   6   0  12       30.22       33.82      2.79 o 
  -7   1  12        0.47       -0.02      0.35 o 
  -6   1  12        4.20        3.50      0.27 o 
  -5   1  12       59.00       53.15      1.26 o 
  -4   1  12       15.26       15.65      0.41 o 
  -3   1  12       43.88       47.97      1.02 o 
  -2   1  12        0.61        0.32      0.16 o 
  -1   1  12      239.40      226.63      2.40 o 
   0   1  12      418.51      423.38      4.36 o 
   1   1  12        9.25        9.20      0.35 o 
   2   1  12        2.41        2.19      0.22 o 
   3   1  12       18.08       15.19      0.53 o 
   4   1  12        3.54        4.65      0.80 o 
   5   1  12        0.27        0.61      0.85 o 
   6   1  12        2.87        4.21      1.01 o 
  -7   2  12        0.01        0.00      0.71 o 
  -6   2  12       48.09       49.34      1.35 o 
  -5   2  12        8.91        8.92      0.53 o 
  -4   2  12       16.73       15.38      0.77 o 
  -3   2  12      358.39      332.47      5.47 o 
  -2   2  12        6.18        5.51      0.21 o 
  -1   2  12      181.26      178.12      1.93 o 
   0   2  12      231.50      240.02      2.70 o 
   1   2  12       50.22       61.19      0.93 o 
   2   2  12        0.95        1.09      0.23 o 
   3   2  12       50.35       48.22      1.19 o 
   4   2  12       21.85       21.18      1.39 o 
   5   2  12        1.81        1.95      0.79 o 
   6   2  12        7.19        6.46      1.56 o 
  -6   3  12       14.42       12.89      1.04 o 
  -5   3  12      283.33      281.56      9.45 o 
  -4   3  12        0.14        0.09      0.36 o 
  -3   3  12      381.24      378.51      6.23 o 
  -2   3  12        0.02        0.03      0.14 o 
  -1   3  12      113.48      113.18      1.31 o 
   0   3  12      294.92      309.07      3.66 o 
   1   3  12     1046.10     1127.91     13.50 o 
   2   3  12       19.57       17.66      0.65 o 
   3   3  12       19.53       18.87      1.06 o 
   4   3  12        3.17        6.50      1.88 o 
   5   3  12        7.82        6.37      1.01 o 
   6   3  12        1.27        1.16      0.89 o 
  -6   4  12        9.26       12.74      1.46 o 
  -5   4  12      194.50      195.49      5.03 o 
  -4   4  12        0.19        0.36      0.42 o 
  -3   4  12      212.24      206.97      3.59 o 
  -2   4  12      183.38      172.62      2.40 o 
  -1   4  12       12.99       12.66      0.35 o 
   0   4  12      212.79      215.55      2.62 o 
   1   4  12      236.29      251.55      3.04 o 
   2   4  12       29.31       25.22      0.94 o 
   3   4  12       30.84       31.60      2.58 o 
   4   4  12       20.51       18.60      1.32 o 
   5   4  12       14.93       14.03      1.30 o 
   6   4  12        2.27        2.11      1.14 o 
  -5   5  12       22.95       24.69      2.03 o 
  -4   5  12        8.06        8.28      0.58 o 
  -3   5  12       66.36       64.96      1.35 o 
  -2   5  12        7.90        7.25      0.36 o 
  -1   5  12       88.95       87.24      1.31 o 
   0   5  12        3.53        6.99      0.36 o 
   1   5  12        1.96        1.49      0.28 o 
   2   5  12       12.46       13.43      0.89 o 
   3   5  12       62.26       58.36      1.87 o 
   4   5  12       39.10       43.36      2.03 o 
   5   5  12        8.96        7.99      1.29 o 
  -5   6  12      141.75      141.24      3.66 o 
  -4   6  12       10.88       10.99      0.55 o 
  -3   6  12        0.91        0.54      0.34 o 
  -2   6  12        0.71       -0.22      0.27 o 
  -1   6  12       20.80       18.74      0.63 o 
   0   6  12      230.32      230.31      3.34 o 
   1   6  12       49.75       48.96      1.35 o 
   2   6  12       40.59       37.12      1.21 o 
   3   6  12        1.99        2.98      0.67 o 
   4   6  12       26.47       27.45      1.69 o 
   5   6  12        0.12        0.66      0.84 o 
  -5   7  12      102.53       98.49      5.47 o 
  -4   7  12       20.62       19.92      0.81 o 
  -3   7  12       61.54       60.10      1.34 o 
  -2   7  12      121.76      113.93      2.22 o 
  -1   7  12       46.57       48.57      1.17 o 
   0   7  12       31.38       28.08      1.07 o 
   1   7  12      380.13      385.47      7.78 o 
   2   7  12      146.02      145.95      3.54 o 
   3   7  12        0.03       -0.30      0.56 o 
   4   7  12        0.11        0.15      0.83 o 
   5   7  12       17.61       19.08      1.60 o 
  -5   8  12        0.61        0.39      0.61 o 
  -4   8  12        0.38        0.24      0.37 o 
  -3   8  12        0.20       -0.21      0.31 o 
  -2   8  12        6.78        5.95      0.49 o 
  -1   8  12       90.35       95.12      2.11 o 
   0   8  12        6.64        4.63      0.66 o 
   1   8  12       77.69       79.23      2.29 o 
   2   8  12        8.33        7.99      0.83 o 
   3   8  12        5.39        5.50      0.81 o 
   4   8  12        9.42        9.71      1.33 o 
   5   8  12       14.27       13.27      2.23 o 
  -5   9  12        3.08        3.45      0.83 o 
  -4   9  12       11.20       12.01      0.65 o 
  -3   9  12        0.59        0.68      0.50 o 
  -2   9  12        2.16        2.71      0.53 o 
  -1   9  12        2.75        3.54      0.77 o 
   0   9  12       27.37       28.28      1.32 o 
   1   9  12        4.77        7.20      1.02 o 
   2   9  12       16.16       15.32      1.32 o 
   3   9  12       21.39       18.95      2.12 o 
   4   9  12        5.18        6.21      1.61 o 
  -4  10  12        1.85        0.49      0.58 o 
  -3  10  12       11.92       11.95      0.87 o 
  -2  10  12       21.16       18.90      1.36 o 
  -1  10  12       18.02       21.99      1.53 o 
   0  10  12       63.69       69.33      2.25 o 
   1  10  12        1.78        2.80      0.92 o 
   2  10  12       50.94       54.08      2.51 o 
   3  10  12        0.09       -0.07      1.22 o 
  -4  11  12        5.26        4.97      1.18 o 
  -3  11  12       10.57        7.46      1.77 o 
  -2  11  12        0.76        1.44      0.83 o 
  -1  11  12        0.00        0.03      0.88 o 
   0  11  12        0.71        0.15      0.85 o 
   1  11  12        2.95        4.00      1.03 o 
   2  11  12        3.45        4.75      1.17 o 
   3  11  12        7.98        5.41      1.71 o 
  -1  12  12        0.37        1.37      1.23 o 
   0  12  12        1.18        2.39      1.41 o 
   1  12  12        0.01       -0.05      0.95 o 
   2  12  12        0.32        0.15      1.09 o 
  -7   0  13        7.46        7.41      0.88 o 
  -5   0  13        7.65        6.53      0.56 o 
  -3   0  13      164.47      149.32      5.55 o 
  -1   0  13       18.55       22.79      0.56 o 
   1   0  13       74.07       64.30      1.23 o 
   3   0  13       29.85       28.20      1.38 o 
   5   0  13        0.67       -0.98      0.98 o 
  -7   1  13       16.17       15.10      1.31 o 
  -6   1  13       29.51       31.45      0.68 o 
  -5   1  13       19.54       18.77      0.68 o 
  -4   1  13        3.62        4.62      0.40 o 
  -3   1  13       37.11       48.21      0.87 o 
  -2   1  13      229.86      207.37      2.43 o 
  -1   1  13       44.86       48.84      0.66 o 
   0   1  13      136.48      133.56      1.61 o 
   1   1  13       65.34       68.81      1.02 o 
   2   1  13       13.77       14.88      0.46 o 
   3   1  13        0.22       -0.31      0.31 o 
   4   1  13      161.76      160.50      4.68 o 
   5   1  13        3.97        3.83      1.11 o 
   6   1  13        0.34       -0.50      1.01 o 
  -6   2  13        0.12        0.04      0.45 o 
  -5   2  13       34.48       31.43      1.24 o 
  -4   2  13       16.33       17.68      0.84 o 
  -3   2  13        5.30        2.33      0.32 o 
  -2   2  13     2373.78     2318.60     24.09 o 
  -1   2  13       18.54       15.17      0.34 o 
   0   2  13       36.29       33.20      0.58 o 
   1   2  13       32.30       40.01      0.93 o 
   2   2  13        0.09        0.35      0.37 o 
   3   2  13       62.12       55.66      1.48 o 
   4   2  13        1.09        1.62      0.71 o 
   5   2  13        1.68        1.08      0.76 o 
   6   2  13       33.98       34.22      2.03 o 
  -6   3  13        7.55        8.51      1.44 o 
  -5   3  13        2.02        2.16      0.64 o 
  -4   3  13        7.31        8.04      0.66 o 
  -3   3  13       36.37       28.33      0.74 o 
  -2   3  13      104.48      103.70      1.37 o 
  -1   3  13       71.98       69.63      0.94 o 
   0   3  13      119.58      120.52      1.50 o 
   1   3  13      158.21      139.03      2.21 o 
   2   3  13      156.33      156.95      3.05 o 
   3   3  13        0.91        0.45      0.54 o 
   4   3  13      120.16      126.40      3.92 o 
   5   3  13        1.52        0.66      0.79 o 
   6   3  13       15.78       14.10      1.45 o 
  -6   4  13       53.11       52.07      2.91 o 
  -5   4  13      255.37      259.87      9.56 o 
  -4   4  13       10.63       13.60      1.26 o 
  -3   4  13      119.80      114.95      1.81 o 
  -2   4  13       66.40       59.10      0.94 o 
  -1   4  13       36.21       35.33      0.61 o 
   0   4  13       12.69       12.34      0.44 o 
   1   4  13       55.32       49.43      1.00 o 
   2   4  13        0.18        0.91      0.94 o 
   3   4  13      248.96      252.03      6.98 o 
   4   4  13       11.28       11.04      1.15 o 
   5   4  13        0.53        1.43      1.19 o 
   6   4  13        0.00       -0.96      1.18 o 
  -5   5  13        0.82        2.41      1.04 o 
  -4   5  13       46.78       45.06      1.09 o 
  -3   5  13      185.55      175.37      2.70 o 
  -2   5  13        0.18        1.33      0.36 o 
  -1   5  13      317.37      282.67      3.91 o 
   0   5  13       29.18       22.98      0.65 o 
   1   5  13       14.56       12.26      0.57 o 
   2   5  13       19.64       18.81      0.86 o 
   3   5  13       30.77       30.46      1.37 o 
   4   5  13       26.52       25.48      1.66 o 
   5   5  13        0.10       -0.55      0.75 o 
  -5   6  13       10.39        9.96      1.77 o 
  -4   6  13      179.01      181.08      3.69 o 
  -3   6  13       35.34       34.91      0.89 o 
  -2   6  13       23.81       20.78      0.72 o 
  -1   6  13        0.00        0.10      0.35 o 
   0   6  13       39.97       29.47      0.85 o 
   1   6  13       18.56       17.74      0.85 o 
   2   6  13        8.98       10.15      0.70 o 
   3   6  13       34.70       38.87      1.83 o 
   4   6  13       32.62       31.14      1.88 o 
   5   6  13        0.06       -0.65      0.81 o 
  -5   7  13       18.50       18.47      2.70 o 
  -4   7  13       33.22       33.67      1.08 o 
  -3   7  13       23.92       24.22      0.78 o 
  -2   7  13       22.97       22.23      0.80 o 
  -1   7  13        4.70        5.12      0.43 o 
   0   7  13       22.46       22.17      0.92 o 
   1   7  13        4.85        6.58      0.75 o 
   2   7  13      117.24      118.94      3.06 o 
   3   7  13       47.45       51.67      2.61 o 
   4   7  13       18.01       19.86      3.59 o 
   5   7  13        5.27        5.94      1.18 o 
  -5   8  13        5.36        3.98      0.76 o 
  -4   8  13       10.02        8.41      0.63 o 
  -3   8  13       26.60       23.94      0.84 o 
  -2   8  13       73.76       71.14      1.63 o 
  -1   8  13       16.43       18.15      0.97 o 
   0   8  13       74.03       69.26      2.27 o 
   1   8  13        4.05        2.26      0.61 o 
   2   8  13        0.17       -0.68      0.68 o 
   3   8  13        7.82        9.73      0.97 o 
   4   8  13        0.97        0.89      1.10 o 
   5   8  13        3.16        2.65      1.67 o 
  -5   9  13        0.50        0.94      0.89 o 
  -4   9  13       14.92       13.58      0.69 o 
  -3   9  13        0.91        0.84      0.52 o 
  -2   9  13        3.77        4.22      0.72 o 
  -1   9  13      186.08      161.49      4.79 o 
   0   9  13        4.06        3.80      0.85 o 
   1   9  13        3.14        2.67      0.81 o 
   2   9  13       55.59       54.35      2.86 o 
   3   9  13        3.55        4.26      1.44 o 
   4   9  13       10.27       11.31      1.94 o 
  -4  10  13       21.45       21.53      1.65 o 
  -3  10  13        6.55        8.57      0.78 o 
  -2  10  13        6.71        7.46      1.49 o 
  -1  10  13       35.78       39.50      1.99 o 
   0  10  13       53.71       59.47      2.61 o 
   1  10  13        5.61        5.27      1.02 o 
   2  10  13        0.07       -0.09      0.81 o 
   3  10  13        4.90        5.72      1.62 o 
  -3  11  13        0.35       -1.22      1.22 o 
  -2  11  13        5.96        6.01      1.03 o 
  -1  11  13        0.71        0.59      0.83 o 
   0  11  13        1.72        0.30      1.21 o 
   1  11  13        3.40        3.30      1.04 o 
   2  11  13       18.59       17.50      1.63 o 
   0  12  13        0.01       -1.15      1.15 o 
   1  12  13        2.37        1.81      1.10 o 
   2  12  13        0.53        2.18      1.72 o 
  -6   0  14      319.94      330.05      7.36 o 
  -4   0  14       18.45       19.64      0.76 o 
  -2   0  14       86.72       74.35      1.43 o 
   0   0  14      266.93      254.47      4.28 o 
   2   0  14      153.10      189.44      6.04 o 
   4   0  14       74.93       65.03      3.59 o 
   6   0  14        0.05        0.55      1.19 o 
  -7   1  14       31.18       33.38      1.92 o 
  -6   1  14        0.11        0.35      0.27 o 
  -5   1  14       12.34       12.26      0.51 o 
  -4   1  14       52.19       43.54      1.10 o 
  -3   1  14        9.37        8.80      0.34 o 
  -2   1  14      494.84      517.19      6.20 o 
  -1   1  14       18.67       20.06      0.38 o 
   0   1  14      383.94      391.05      4.28 o 
   1   1  14      439.80      442.24      5.50 o 
   2   1  14       12.06       10.13      0.54 o 
   3   1  14        0.29        0.23      0.35 o 
   4   1  14        0.07       -1.01      1.20 o 
   5   1  14        7.30        9.30      1.13 o 
   6   1  14        3.93        4.25      1.07 o 
  -6   2  14       33.12       34.42      1.36 o 
  -5   2  14       37.38       39.24      1.41 o 
  -4   2  14        0.01        0.75      0.26 o 
  -3   2  14       11.56       12.19      0.34 o 
  -2   2  14       21.48       25.92      0.52 o 
  -1   2  14      630.51      614.76      6.25 o 
   0   2  14      126.24      123.83      1.53 o 
   1   2  14      367.14      376.67      4.74 o 
   2   2  14       47.02       36.59      1.11 o 
   3   2  14        4.65        4.91      0.55 o 
   4   2  14       42.94       48.47      3.97 o 
   5   2  14        4.80        3.46      0.94 o 
   6   2  14        1.02        1.44      2.00 o 
  -6   3  14        9.47       11.47      1.29 o 
  -5   3  14        6.45        6.07      0.68 o 
  -4   3  14       75.88       80.29      2.35 o 
  -3   3  14        0.03        0.08      0.15 o 
  -2   3  14      962.51      894.68     10.60 o 
  -1   3  14      822.49      828.77      8.79 o 
   0   3  14        1.26        0.27      0.17 o 
   1   3  14       24.24       27.51      0.70 o 
   2   3  14       34.43       28.61      0.99 o 
   3   3  14       37.97       35.70      1.47 o 
   4   3  14       11.85       11.44      1.18 o 
   5   3  14        0.26        0.58      0.80 o 
   6   3  14        0.00       -0.75      1.14 o 
  -5   4  14      194.71      188.35      7.27 o 
  -4   4  14        9.13       10.55      0.83 o 
  -3   4  14        5.91        6.61      0.32 o 
  -2   4  14       36.23       35.35      0.73 o 
  -1   4  14      728.47      730.07      8.76 o 
   0   4  14       13.75       13.49      0.45 o 
   1   4  14        1.31        2.30      0.45 o 
   2   4  14       22.69       24.14      1.10 o 
   3   4  14       92.42       90.40      2.52 o 
   4   4  14       48.67       46.30      2.18 o 
   5   4  14        0.00       -0.74      0.74 o 
  -5   5  14        8.91        8.67      1.35 o 
  -4   5  14      207.89      208.10      4.11 o 
  -3   5  14      134.79      131.99      2.36 o 
  -2   5  14     1773.92     1683.71     23.39 o 
  -1   5  14       17.58       15.42      0.53 o 
   0   5  14       22.07       24.67      0.69 o 
   1   5  14      117.96      104.11      2.27 o 
   2   5  14        5.08        5.07      0.56 o 
   3   5  14        0.69        1.20      0.72 o 
   4   5  14       91.21       88.95      3.23 o 
   5   5  14       11.12       10.93      1.48 o 
  -5   6  14       55.69       54.49      1.74 o 
  -4   6  14       58.61       59.35      1.60 o 
  -3   6  14        6.28        6.17      0.41 o 
  -2   6  14      159.03      153.72      2.81 o 
  -1   6  14      352.29      341.84      5.21 o 
   0   6  14      125.17      105.21      2.21 o 
   1   6  14      103.73       96.21      2.18 o 
   2   6  14       13.09       14.24      0.81 o 
   3   6  14        1.31        1.07      0.64 o 
   4   6  14       38.28       34.81      3.12 o 
   5   6  14        0.71        0.91      1.01 o 
  -5   7  14       26.59       27.28      1.44 o 
  -4   7  14       27.03       26.74      0.81 o 
  -3   7  14        9.35       10.08      0.53 o 
  -2   7  14       48.89       49.17      1.24 o 
  -1   7  14      244.76      242.16      4.29 o 
   0   7  14      472.07      427.99      7.37 o 
   1   7  14        1.88        1.99      0.61 o 
   2   7  14        3.25        3.94      0.83 o 
   3   7  14       14.03       16.85      1.16 o 
   4   7  14        0.33        0.09      0.93 o 
   5   7  14        5.58        5.27      1.72 o 
  -5   8  14        3.65        4.93      0.94 o 
  -4   8  14        0.09        0.30      0.34 o 
  -3   8  14        5.37        6.23      0.50 o 
  -2   8  14        9.02        8.16      0.66 o 
  -1   8  14       86.73       82.52      2.21 o 
   0   8  14      158.55      161.14      3.88 o 
   1   8  14       21.53       21.66      1.18 o 
   2   8  14        1.61        1.99      0.83 o 
   3   8  14        4.20        4.16      1.02 o 
   4   8  14        5.96        5.93      1.14 o 
   5   8  14        0.69       -1.30      1.30 o 
  -5   9  14        0.03       -0.49      0.49 o 
  -4   9  14       15.32       16.92      0.78 o 
  -3   9  14       18.09       17.07      0.94 o 
  -2   9  14        8.84       10.76      0.80 o 
  -1   9  14       41.21       41.13      2.36 o 
   0   9  14       26.41       26.63      1.36 o 
   1   9  14        0.18        0.52      0.75 o 
   2   9  14        0.15        0.04      0.78 o 
   3   9  14        6.62        3.15      1.43 o 
   4   9  14        0.47        0.03      1.36 o 
  -4  10  14        4.88        6.09      1.10 o 
  -3  10  14       12.34       12.02      0.88 o 
  -2  10  14       23.59       27.07      1.65 o 
  -1  10  14        0.31       -0.34      0.73 o 
   0  10  14        0.24        0.13      1.09 o 
   1  10  14        4.09        4.40      1.01 o 
   2  10  14        0.93        0.49      0.89 o 
   3  10  14        0.90        0.10      1.25 o 
  -2  11  14        0.36        0.08      0.81 o 
  -1  11  14        5.56        6.09      1.09 o 
   0  11  14        3.75        3.07      1.41 o 
   1  11  14       21.22       23.25      1.79 o 
   2  11  14        3.56        5.51      1.23 o 
   1  12  14       30.14       34.59      3.21 o 
   2  12  14        9.65       11.18      2.32 o 
  -5   0  15       40.54       37.41      1.18 o 
  -3   0  15       34.03       23.25      1.07 o 
  -1   0  15       16.94       12.81      0.49 o 
   1   0  15      202.09      224.35      4.66 o 
   3   0  15      123.41      106.95      3.33 o 
   5   0  15       17.98       19.05      2.14 o 
  -6   1  15        3.62        4.97      0.41 o 
  -5   1  15       43.77       45.63      1.12 o 
  -4   1  15       50.19       47.01      0.99 o 
  -3   1  15       26.41        9.32      0.55 o 
  -2   1  15        6.63        5.59      0.26 o 
  -1   1  15      769.61      747.25      7.23 o 
   0   1  15      127.18      136.59      1.68 o 
   1   1  15       16.63       20.84      1.07 o 
   2   1  15      313.52      298.41      4.81 o 
   3   1  15        4.09        2.63      0.43 o 
   4   1  15        0.80        1.10      0.72 o 
   5   1  15       44.91       53.53      2.66 o 
   6   1  15        0.34       -0.27      0.89 o 
  -6   2  15       43.86       44.12      1.62 o 
  -5   2  15      175.04      188.80      4.70 o 
  -4   2  15      276.04      269.36      5.23 o 
  -3   2  15        0.46        0.10      0.17 o 
  -2   2  15      253.78      232.67      2.94 o 
  -1   2  15      253.93      245.39      2.65 o 
   0   2  15       31.83       30.87      0.61 o 
   1   2  15       54.93       49.08      1.45 o 
   2   2  15       11.59       11.10      0.66 o 
   3   2  15      131.92      142.70      2.97 o 
   4   2  15       54.68       52.29      2.26 o 
   5   2  15        0.11       -0.34      0.79 o 
   6   2  15        0.68        0.05      1.35 o 
  -6   3  15        2.26        1.40      0.84 o 
  -5   3  15       48.46       51.30      1.84 o 
  -4   3  15        6.92        6.78      0.65 o 
  -3   3  15        2.74        2.01      0.20 o 
  -2   3  15      484.11      477.20      6.21 o 
  -1   3  15       64.04       58.68      0.97 o 
   0   3  15        0.06        0.17      0.18 o 
   1   3  15        1.80        1.57      0.33 o 
   2   3  15       12.54       13.27      0.72 o 
   3   3  15       24.62       27.72      1.10 o 
   4   3  15       25.28       26.54      1.66 o 
   5   3  15       31.16       31.62      1.92 o 
  -5   4  15       32.61       32.95      2.21 o 
  -4   4  15       57.22       58.45      1.05 o 
  -3   4  15        2.52        2.22      0.25 o 
  -2   4  15       50.34       45.86      0.89 o 
  -1   4  15      121.01      121.48      1.73 o 
   0   4  15       11.30       11.27      0.43 o 
   1   4  15      559.76      503.86      7.62 o 
   2   4  15       30.63       32.87      1.14 o 
   3   4  15       61.15       71.84      2.20 o 
   4   4  15        2.29        3.38      1.13 o 
   5   4  15        0.86        2.88      0.97 o 
  -5   5  15       90.93       93.44      4.39 o 
  -4   5  15       49.78       48.95      0.94 o 
  -3   5  15        2.31        3.57      0.33 o 
  -2   5  15       29.05       27.09      0.76 o 
  -1   5  15       38.24       41.93      0.98 o 
   0   5  15       42.66       40.66      1.00 o 
   1   5  15      155.47      141.03      2.90 o 
   2   5  15       18.89       21.80      1.02 o 
   3   5  15       62.83       66.87      3.94 o 
   4   5  15        0.02        0.07      1.93 o 
   5   5  15        3.14        3.01      1.05 o 
  -5   6  15       70.54       70.58      1.64 o 
  -4   6  15        9.93        9.40      0.70 o 
  -3   6  15        8.52        8.86      0.48 o 
  -2   6  15        3.51        4.23      0.42 o 
  -1   6  15       59.03       53.64      1.32 o 
   0   6  15        0.54        1.26      0.41 o 
   1   6  15      262.60      246.27      5.38 o 
   2   6  15        0.18        0.04      0.48 o 
   3   6  15       93.47       92.36      2.68 o 
   4   6  15        0.04        0.76      0.89 o 
   5   6  15        3.31        4.89      1.17 o 
  -5   7  15       24.13       22.61      1.01 o 
  -4   7  15        1.45        0.68      0.32 o 
  -3   7  15        1.84        3.14      0.84 o 
  -2   7  15       40.79       40.29      1.27 o 
  -1   7  15      509.33      472.68      7.87 o 
   0   7  15       10.71       11.55      0.88 o 
   1   7  15       10.22        9.25      0.82 o 
   2   7  15        6.66        7.59      1.03 o 
   3   7  15        6.59        6.78      0.85 o 
   4   7  15       32.13       31.86      2.01 o 
   5   7  15       29.21       28.40      2.93 o 
  -5   8  15       18.15       16.97      1.30 o 
  -4   8  15       22.70       23.84      1.14 o 
  -3   8  15       13.89       14.04      0.69 o 
  -2   8  15        2.08        2.06      0.44 o 
  -1   8  15      188.82      178.17      3.99 o 
   0   8  15       38.74       39.74      1.57 o 
   1   8  15        8.49        7.23      0.81 o 
   2   8  15        0.28        0.37      0.75 o 
   3   8  15        4.64        3.05      0.98 o 
   4   8  15        2.62        3.54      1.50 o 
  -5   9  15       59.79       69.35      3.08 o 
  -4   9  15        3.29        2.75      0.51 o 
  -3   9  15        2.28        1.07      0.50 o 
  -2   9  15       36.25       33.82      1.32 o 
  -1   9  15       32.62       28.34      1.66 o 
   0   9  15       65.27       61.09      2.58 o 
   1   9  15        0.06       -0.31      0.72 o 
   2   9  15        8.82        8.39      1.21 o 
   3   9  15        1.28       -0.89      1.12 o 
  -4  10  15        0.16       -0.70      0.70 o 
  -3  10  15       29.04       33.32      1.37 o 
  -2  10  15        7.90       10.19      1.15 o 
  -1  10  15       20.40       17.24      1.41 o 
   0  10  15       18.27       18.44      2.12 o 
   1  10  15       11.20       11.64      1.30 o 
   2  10  15        4.29        3.71      1.09 o 
   3  10  15       15.88       16.82      2.23 o 
  -2  11  15        0.64        0.08      1.20 o 
  -1  11  15       37.35       39.74      2.94 o 
   0  11  15        2.95        0.70      1.24 o 
   1  11  15        0.04        0.23      0.94 o 
   2  11  15        2.19        2.59      1.16 o 
  -6   0  16       19.31       20.65      1.29 o 
  -4   0  16        9.26        6.55      0.51 o 
  -2   0  16       10.03        6.42      0.54 o 
   0   0  16     1708.48     1629.09     25.48 o 
   2   0  16      401.12      398.54      9.94 o 
   4   0  16       11.76       14.43      1.77 o 
  -6   1  16      109.99      113.61      2.85 o 
  -5   1  16       16.12       16.85      0.66 o 
  -4   1  16      187.26      162.82      2.80 o 
  -3   1  16        6.58        5.22      0.26 o 
  -2   1  16       20.91       27.97      0.61 o 
  -1   1  16      334.60      326.53      3.83 o 
   0   1  16      104.75      105.86      1.38 o 
   1   1  16      198.87      200.29      2.75 o 
   2   1  16       13.01       19.26      0.77 o 
   3   1  16       28.57       25.64      0.92 o 
   4   1  16       15.15       17.98      1.39 o 
   5   1  16        6.64        8.71      1.93 o 
  -6   2  16      204.18      215.79      5.35 o 
  -5   2  16      144.78      149.98      3.89 o 
  -4   2  16        9.49        8.98      0.57 o 
  -3   2  16       66.50       64.64      1.06 o 
  -2   2  16       29.34       25.19      0.55 o 
  -1   2  16      186.53      180.21      2.39 o 
   0   2  16      249.13      251.82      3.05 o 
   1   2  16       22.33       21.18      0.73 o 
   2   2  16       54.37       71.02      1.75 o 
   3   2  16        0.71        0.82      0.45 o 
   4   2  16        0.93        1.55      0.81 o 
   5   2  16        1.35        1.76      0.99 o 
  -5   3  16       48.18       49.13      1.78 o 
  -4   3  16      515.90      516.37      7.32 o 
  -3   3  16        3.60        3.60      0.25 o 
  -2   3  16      484.87      422.32      5.56 o 
  -1   3  16      282.97      274.56      3.50 o 
   0   3  16      103.30      102.37      1.55 o 
   1   3  16      265.14      271.78      4.34 o 
   2   3  16        2.37        1.49      0.47 o 
   3   3  16       15.34       15.45      1.00 o 
   4   3  16      131.03      134.58      4.29 o 
   5   3  16        0.00       -0.45      1.01 o 
  -5   4  16       26.10       27.12      2.04 o 
  -4   4  16       73.11       75.02      1.43 o 
  -3   4  16       95.21       96.14      1.51 o 
  -2   4  16       67.06       59.00      1.07 o 
  -1   4  16       15.69       15.22      0.53 o 
   0   4  16       90.25       80.64      1.56 o 
   1   4  16       31.86       30.27      1.08 o 
   2   4  16      590.04      578.64     10.00 o 
   3   4  16        8.64        8.80      0.88 o 
   4   4  16      151.20      144.68      4.60 o 
   5   4  16        1.29        0.87      0.93 o 
  -5   5  16       23.11       22.29      0.71 o 
  -4   5  16      799.56      804.72     12.75 o 
  -3   5  16        1.13        1.46      0.31 o 
  -2   5  16      298.13      281.51      4.26 o 
  -1   5  16        3.28        3.86      0.89 o 
   0   5  16       56.99       50.98      1.35 o 
   1   5  16        5.46        6.25      0.62 o 
   2   5  16       97.62       96.93      2.28 o 
   3   5  16       38.14       45.53      1.74 o 
   4   5  16      105.25      106.49      3.78 o 
   5   5  16        0.91       -0.03      0.89 o 
  -5   6  16       12.38       10.46      0.59 o 
  -4   6  16        1.02        1.60      0.32 o 
  -3   6  16       54.30       53.63      1.25 o 
  -2   6  16       10.15       10.88      0.57 o 
  -1   6  16        2.61        1.52      0.49 o 
   0   6  16      225.45      215.50      4.02 o 
   1   6  16       11.89       13.15      0.93 o 
   2   6  16      153.06      147.81      3.16 o 
   3   6  16       36.56       34.84      1.59 o 
   4   6  16       10.48       12.64      1.42 o 
   5   6  16        1.07        2.22      1.78 o 
  -5   7  16        7.07        7.89      0.62 o 
  -4   7  16       19.33       19.19      0.73 o 
  -3   7  16       66.77       71.54      1.60 o 
  -2   7  16        0.37        0.10      0.35 o 
  -1   7  16      130.62      130.02      3.07 o 
   0   7  16        9.31        7.97      0.79 o 
   1   7  16       40.90       39.00      2.75 o 
   2   7  16        5.20        5.21      0.94 o 
   3   7  16        4.49        4.37      1.04 o 
   4   7  16        9.46        9.48      1.31 o 
   5   7  16        0.01        1.06      1.49 o 
  -5   8  16       27.45       28.92      1.21 o 
  -4   8  16        9.77        9.32      0.58 o 
  -3   8  16        4.32        3.77      0.48 o 
  -2   8  16        0.08       -0.43      0.43 o 
  -1   8  16       15.78       19.92      2.71 o 
   0   8  16      212.97      202.49      4.71 o 
   1   8  16       67.18       68.19      2.22 o 
   2   8  16       21.14       21.10      1.60 o 
   3   8  16        0.29        0.31      0.87 o 
   4   8  16        4.80        6.02      1.70 o 
  -4   9  16       25.20       32.33      1.40 o 
  -3   9  16        2.22        0.80      0.85 o 
  -2   9  16       13.40       13.06      0.88 o 
  -1   9  16        0.03        1.07      0.77 o 
   0   9  16       80.96       83.59      4.86 o 
   1   9  16       14.34       13.25      1.28 o 
   2   9  16        5.38        4.99      1.10 o 
   3   9  16        3.93        2.93      1.53 o 
  -4  10  16        0.01       -0.71      0.71 o 
  -3  10  16        7.55        5.97      0.93 o 
  -2  10  16       49.00       52.89      2.36 o 
  -1  10  16        0.27       -0.05      0.94 o 
   0  10  16      203.29      195.44      8.19 o 
   1  10  16        0.02       -0.63      0.83 o 
   2  10  16       13.92       15.42      1.58 o 
   3  10  16        0.04        3.58      1.62 o 
  -2  11  16       32.06       39.03      3.19 o 
  -1  11  16        7.92        8.53      1.68 o 
   0  11  16        2.64        1.90      1.38 o 
   1  11  16        8.85       14.32      2.20 o 
   2  11  16        5.09        6.55      1.36 o 
  -5   0  17      294.56      298.31      6.92 o 
  -3   0  17       75.99       64.44      1.51 o 
  -1   0  17      720.16      685.09     12.50 o 
   1   0  17       12.97       13.05      0.96 o 
   3   0  17       22.63       26.41      1.55 o 
   5   0  17        1.19        2.26      1.48 o 
  -6   1  17        4.65        4.66      0.54 o 
  -5   1  17      100.69      101.41      2.17 o 
  -4   1  17        1.55        1.08      0.23 o 
  -3   1  17        0.04        0.83      0.20 o 
  -2   1  17       60.02       54.90      0.97 o 
  -1   1  17       58.90       54.96      1.02 o 
   0   1  17      187.97      186.10      2.23 o 
   1   1  17       10.44       13.52      1.11 o 
   2   1  17       38.69       34.97      1.04 o 
   3   1  17       15.94       19.80      0.96 o 
   4   1  17        0.29       -0.82      0.82 o 
   5   1  17      108.26      127.94      4.35 o 
  -6   2  17       50.09       51.53      1.33 o 
  -5   2  17        1.58        1.37      0.33 o 
  -4   2  17        5.98        6.88      0.35 o 
  -3   2  17       10.13       10.71      0.39 o 
  -2   2  17        3.06        3.07      0.27 o 
  -1   2  17      109.53      101.87      1.61 o 
   0   2  17        1.62        1.73      0.27 o 
   1   2  17      232.77      213.33      4.03 o 
   2   2  17       30.76       26.51      1.03 o 
   3   2  17       13.92       10.89      0.67 o 
   4   2  17        8.68        9.26      1.61 o 
   5   2  17        2.92        4.02      1.12 o 
  -5   3  17       60.49       60.36      1.22 o 
  -4   3  17      140.24      137.59      2.18 o 
  -3   3  17        0.03        0.87      0.47 o 
  -2   3  17       56.61       54.44      1.01 o 
  -1   3  17       80.48       75.36      1.30 o 
   0   3  17      122.00      116.68      2.07 o 
   1   3  17        7.97        8.74      0.63 o 
   2   3  17       14.65       14.48      0.83 o 
   3   3  17        0.01       -0.23      0.57 o 
   4   3  17        4.41        5.37      1.10 o 
   5   3  17       38.19       35.72      2.11 o 
  -5   4  17       17.00       16.37      0.79 o 
  -4   4  17      172.98      163.70      2.85 o 
  -3   4  17       10.50       10.16      0.46 o 
  -2   4  17       40.13       37.78      0.90 o 
  -1   4  17       56.61       51.48      1.27 o 
   0   4  17        1.93        0.94      0.32 o 
   1   4  17      335.72      317.01      5.75 o 
   2   4  17        4.65        7.55      0.69 o 
   3   4  17       56.80       55.12      1.93 o 
   4   4  17        1.88        0.88      0.96 o 
   5   4  17        9.10       11.98      1.42 o 
  -5   5  17       24.17       23.93      0.78 o 
  -4   5  17       10.26        9.30      0.47 o 
  -3   5  17      124.44      127.64      2.14 o 
  -2   5  17        0.10       -0.29      0.29 o 
  -1   5  17      108.57      105.99      2.15 o 
   0   5  17        4.11        4.84      0.56 o 
   1   5  17       90.47       83.31      2.35 o 
   2   5  17       14.79       14.69      0.88 o 
   3   5  17       27.63       31.46      1.48 o 
   4   5  17        0.92        0.60      0.94 o 
   5   5  17       19.55       13.99      1.53 o 
  -5   6  17       11.16       11.25      0.67 o 
  -4   6  17       75.16       78.03      1.61 o 
  -3   6  17        0.01        0.50      0.32 o 
  -2   6  17        0.00        0.20      0.33 o 
  -1   6  17      100.54       99.51      2.10 o 
   0   6  17       13.47       12.36      0.86 o 
   1   6  17      267.40      230.04      5.15 o 
   2   6  17       35.92       38.63      2.55 o 
   3   6  17        0.06        0.05      0.92 o 
   4   6  17        5.42        7.01      1.17 o 
   5   6  17        0.35        0.03      1.45 o 
  -5   7  17       29.62       32.90      1.20 o 
  -4   7  17       82.91       87.15      1.82 o 
  -3   7  17       99.08       94.16      1.98 o 
  -2   7  17        2.33        2.67      0.44 o 
  -1   7  17        1.81        1.56      0.68 o 
   0   7  17       52.10       52.16      3.13 o 
   1   7  17        0.29       -0.13      0.53 o 
   2   7  17       16.00       16.85      1.40 o 
   3   7  17        0.35        0.93      0.88 o 
   4   7  17        0.03       -1.15      1.15 o 
  -5   8  17        3.09        3.75      0.86 o 
  -4   8  17        1.58        1.03      0.44 o 
  -3   8  17       31.38       30.93      1.02 o 
  -2   8  17       42.41       39.91      1.43 o 
  -1   8  17       17.73       20.72      1.46 o 
   0   8  17        2.50        3.96      0.95 o 
   1   8  17       79.67       76.77      2.42 o 
   2   8  17        0.47        0.43      1.41 o 
   3   8  17        4.19        2.36      1.42 o 
   4   8  17       11.27        9.65      1.97 o 
  -4   9  17        4.32        1.72      0.85 o 
  -3   9  17        6.17        7.23      0.73 o 
  -2   9  17        9.78        8.94      2.25 o 
  -1   9  17       27.86       31.40      1.81 o 
   0   9  17       10.67       11.23      1.25 o 
   1   9  17        5.40        4.24      1.01 o 
   2   9  17        2.63        4.14      1.08 o 
   3   9  17        1.43       -0.09      1.39 o 
  -4  10  17        0.11       -0.80      0.80 o 
  -2  10  17        4.61        6.77      1.11 o 
  -1  10  17       33.36       31.27      1.90 o 
   0  10  17        1.19        0.56      1.35 o 
   1  10  17        0.01       -0.17      1.07 o 
   2  10  17        3.37        2.00      1.04 o 
  -2  11  17       39.59       34.18      3.13 o 
   0  11  17        2.53        2.58      1.52 o 
   1  11  17        2.37        2.95      1.62 o 
   2  11  17        1.48        1.93      1.16 o 
  -6   0  18      108.32      113.97      4.13 o 
  -4   0  18        0.11       -0.24      0.27 o 
  -2   0  18       33.52       34.26      1.04 o 
   0   0  18     1388.68     1336.06     21.05 o 
   2   0  18       56.80       64.64      3.53 o 
   4   0  18       10.76        9.29      1.77 o 
  -6   1  18      108.78      110.71      2.86 o 
  -5   1  18       16.42       15.69      0.67 o 
  -4   1  18       49.54       52.19      0.93 o 
  -3   1  18        5.43        5.82      0.31 o 
  -2   1  18       22.14       14.72      0.47 o 
  -1   1  18     1218.52     1161.42     14.77 o 
   0   1  18       22.80       25.52      0.64 o 
   1   1  18      154.61      146.25      2.65 o 
   2   1  18        0.41        0.84      0.39 o 
   3   1  18       14.00       14.37      0.85 o 
   4   1  18       16.58       16.96      1.82 o 
   5   1  18        6.47        6.99      1.51 o 
  -6   2  18       15.61       16.19      0.73 o 
  -5   2  18       19.18       19.53      0.62 o 
  -4   2  18        0.34        0.16      0.22 o 
  -3   2  18       44.60       43.84      0.85 o 
  -2   2  18       35.88       28.91      0.68 o 
  -1   2  18      414.57      398.98      4.97 o 
   0   2  18      711.15      694.37      9.15 o 
   1   2  18        3.88        3.84      0.88 o 
   2   2  18       21.52       18.12      0.82 o 
   3   2  18        1.51        1.57      0.53 o 
   4   2  18       14.18       11.41      1.29 o 
   5   2  18       19.23       25.21      1.88 o 
  -6   3  18       10.41       12.55      0.84 o 
  -5   3  18        0.36        0.49      0.28 o 
  -4   3  18       78.78       82.23      1.34 o 
  -3   3  18       88.09       91.13      1.46 o 
  -2   3  18       36.13       34.96      0.72 o 
  -1   3  18      245.36      247.03      3.81 o 
   0   3  18        0.00        0.04      0.56 o 
   1   3  18        9.53        8.45      0.71 o 
   2   3  18      113.00      101.65      2.35 o 
   3   3  18        0.01       -0.06      0.59 o 
   4   3  18       81.73       86.38      3.28 o 
   5   3  18        0.39        0.52      1.01 o 
  -5   4  18        2.42        2.10      0.34 o 
  -4   4  18       36.16       35.41      0.83 o 
  -3   4  18       92.97       97.62      1.58 o 
  -2   4  18       22.07       18.85      0.63 o 
  -1   4  18        1.30        1.44      0.49 o 
   0   4  18      125.70      114.15      2.39 o 
   1   4  18        0.00       -0.04      0.49 o 
   2   4  18      227.63      207.33      4.11 o 
   3   4  18       20.59       21.05      1.58 o 
   4   4  18       14.45       14.45      1.90 o 
   5   4  18        4.25        4.40      1.37 o 
  -5   5  18        0.10       -0.43      0.43 o 
  -4   5  18       11.56       12.77      0.57 o 
  -3   5  18        2.98        2.93      0.39 o 
  -2   5  18        7.53        6.98      0.51 o 
  -1   5  18       18.54       14.66      0.70 o 
   0   5  18        9.12        8.29      1.06 o 
   1   5  18       35.36       31.90      1.39 o 
   2   5  18       10.98       12.03      1.31 o 
   3   5  18        0.07       -0.29      0.61 o 
   4   5  18        4.51        4.97      1.16 o 
   5   5  18        0.02       -1.64      1.64 o 
  -5   6  18       18.60       17.47      0.83 o 
  -4   6  18       36.86       38.39      0.90 o 
  -3   6  18      120.00      120.88      2.37 o 
  -2   6  18        7.81        7.61      0.54 o 
  -1   6  18      119.30      112.48      2.75 o 
   0   6  18        4.04        5.19      0.90 o 
   1   6  18        0.13       -0.20      0.54 o 
   2   6  18       59.41       61.11      2.59 o 
   3   6  18       27.25       30.35      1.86 o 
   4   6  18        4.07        3.85      1.63 o 
   5   6  18       12.56        9.73      2.12 o 
  -5   7  18        4.52        4.51      0.56 o 
  -4   7  18        0.06       -0.34      0.34 o 
  -3   7  18       77.91       79.46      1.78 o 
  -2   7  18        7.29        6.22      0.65 o 
  -1   7  18      158.75      155.00      3.61 o 
   0   7  18        1.18        0.25      1.08 o 
   1   7  18       13.87       12.83      1.01 o 
   2   7  18        2.95        0.38      0.79 o 
   3   7  18        3.68        6.48      1.29 o 
   4   7  18        5.90        4.35      1.73 o 
  -4   8  18        0.87        0.18      0.45 o 
  -3   8  18        0.02        0.08      0.48 o 
  -2   8  18        6.96        6.28      0.71 o 
  -1   8  18        0.34        0.88      2.19 o 
   0   8  18      337.50      343.93      9.90 o 
   1   8  18        0.50       -0.12      0.84 o 
   2   8  18        3.85        2.44      1.00 o 
   3   8  18        3.67        3.69      1.54 o 
  -4   9  18        7.97        9.65      1.17 o 
  -3   9  18        6.30        5.45      0.77 o 
  -2   9  18        0.53        1.20      0.78 o 
  -1   9  18       73.94       76.71      2.98 o 
   0   9  18       11.91       10.90      1.29 o 
   1   9  18       13.44       15.85      2.01 o 
   2   9  18        0.50       -0.84      0.84 o 
   3   9  18        6.47        6.26      1.78 o 
  -2  10  18        4.09        5.31      1.70 o 
  -1  10  18        0.41       -0.21      0.84 o 
   0  10  18       79.06       87.30      4.66 o 
   1  10  18       10.45        8.54      1.87 o 
   2  10  18        0.01       -0.01      1.06 o 
  -5   0  19       79.36       85.16      1.92 o 
  -3   0  19      179.67      176.21      3.57 o 
  -1   0  19       76.72       72.68      1.81 o 
   1   0  19      259.10      237.15      6.30 o 
   3   0  19       24.05       25.90      2.99 o 
   5   0  19        0.68        0.56      1.42 o 
  -6   1  19        0.16       -0.19      0.34 o 
  -5   1  19        5.86        5.28      0.32 o 
  -4   1  19       34.25       34.91      0.74 o 
  -3   1  19       23.42       21.73      0.59 o 
  -2   1  19        7.43        6.59      0.35 o 
  -1   1  19       85.36       99.20      2.50 o 
   0   1  19       66.91       63.52      1.51 o 
   1   1  19       62.23       65.79      1.52 o 
   2   1  19        4.04        2.97      0.47 o 
   3   1  19        4.96        4.23      0.62 o 
   4   1  19        0.43        0.43      0.82 o 
   5   1  19       48.66       55.65      2.73 o 
  -6   2  19       46.96       49.85      2.06 o 
  -5   2  19       45.54       45.70      0.97 o 
  -4   2  19      132.46      130.08      1.94 o 
  -3   2  19        0.82        1.33      0.26 o 
  -2   2  19        6.34        5.02      0.33 o 
  -1   2  19       71.93       70.71      1.30 o 
   0   2  19       84.90       91.67      2.89 o 
   1   2  19       27.30       26.50      0.92 o 
   2   2  19        0.14       -0.05      0.55 o 
   3   2  19        2.93        3.35      0.81 o 
   4   2  19        0.93        1.82      0.94 o 
   5   2  19       18.21       22.09      4.86 o 
  -5   3  19       10.46       10.92      0.59 o 
  -4   3  19       68.15       68.91      1.29 o 
  -3   3  19       64.00       63.14      1.25 o 
  -2   3  19       17.16       14.03      0.51 o 
  -1   3  19       33.46       29.70      0.85 o 
   0   3  19      295.06      283.19      6.15 o 
   1   3  19        0.30        0.14      0.48 o 
   2   3  19        0.87        0.20      0.46 o 
   3   3  19        4.51        6.49      0.74 o 
   4   3  19        0.69        1.32      1.15 o 
   5   3  19        1.61       -0.08      1.01 o 
  -5   4  19       15.46       14.88      0.68 o 
  -4   4  19       28.05       27.74      0.74 o 
  -3   4  19       33.67       32.78      0.77 o 
  -2   4  19        2.55        2.64      0.38 o 
  -1   4  19       10.13       10.39      0.59 o 
   0   4  19       15.58       17.01      1.03 o 
   1   4  19       63.58       56.09      1.85 o 
   2   4  19       11.15       12.31      1.36 o 
   3   4  19        8.78        8.34      2.28 o 
   4   4  19       28.05       29.90      1.96 o 
   5   4  19        0.02       -0.64      0.97 o 
  -5   5  19       26.64       27.03      1.01 o 
  -4   5  19        0.55        0.92      0.52 o 
  -3   5  19       28.21       29.38      0.91 o 
  -2   5  19        8.47        9.32      0.56 o 
  -1   5  19       32.18       29.72      1.18 o 
   0   5  19        0.47        0.16      0.62 o 
   1   5  19        4.16        4.38      0.70 o 
   2   5  19       14.01       12.59      1.01 o 
   3   5  19       24.02       19.28      1.51 o 
   4   5  19        0.30       -0.44      0.87 o 
   5   5  19        3.24        0.98      1.55 o 
  -5   6  19        0.04       -0.05      0.49 o 
  -4   6  19        1.58        1.54      0.38 o 
  -3   6  19        3.22        3.47      0.46 o 
  -2   6  19       25.18       24.80      0.91 o 
  -1   6  19       19.31       17.45      1.56 o 
   0   6  19       56.67       56.53      2.34 o 
   1   6  19        0.31        0.00      0.56 o 
   2   6  19        0.00        0.97      0.89 o 
   3   6  19        0.73       -0.30      0.83 o 
   4   6  19       15.37       14.55      2.20 o 
  -5   7  19        6.13        5.03      0.91 o 
  -4   7  19       10.78       11.98      0.67 o 
  -3   7  19        5.73        3.40      0.49 o 
  -2   7  19        5.37        4.69      0.62 o 
  -1   7  19       12.84       14.94      1.24 o 
   0   7  19      127.93      133.71      4.24 o 
   1   7  19       12.57       12.91      1.05 o 
   2   7  19        3.48        2.39      1.00 o 
   3   7  19        0.34        0.83      1.30 o 
   4   7  19        0.01        0.08      1.40 o 
  -4   8  19        9.36       10.37      0.84 o 
  -3   8  19        9.85        9.35      1.24 o 
  -2   8  19       36.79       41.38      1.99 o 
  -1   8  19       16.04       17.93      1.43 o 
   0   8  19        0.02        0.77      0.89 o 
   1   8  19        0.10        0.36      1.18 o 
   2   8  19        0.23        0.41      0.94 o 
   3   8  19        0.98        2.31      1.58 o 
  -4   9  19        0.60       -0.20      0.78 o 
  -3   9  19        9.27        9.56      1.30 o 
  -2   9  19        1.23        0.11      0.79 o 
  -1   9  19       21.20       21.88      1.64 o 
   0   9  19        0.28       -0.52      0.82 o 
   1   9  19        1.78        1.83      1.33 o 
   2   9  19        0.32       -0.20      0.93 o 
   3   9  19        0.07        0.16      1.41 o 
  -2  10  19        0.85        0.39      1.28 o 
  -1  10  19       31.57       38.88      2.21 o 
   0  10  19        0.06        0.89      1.38 o 
   1  10  19       87.43      101.08      5.45 o 
   2  10  19        9.57        9.63      2.10 o 
  -6   0  20      142.74      148.48      5.26 o 
  -4   0  20       64.96       65.27      1.62 o 
  -2   0  20       18.38       16.15      0.96 o 
   0   0  20       50.11       51.31      2.91 o 
   2   0  20       33.61       31.03      1.87 o 
   4   0  20        3.01        2.23      1.31 o 
  -6   1  20       15.48       18.76      1.00 o 
  -5   1  20        9.62       10.91      0.49 o 
  -4   1  20       20.90       19.89      0.57 o 
  -3   1  20      396.53      391.88      5.23 o 
  -2   1  20        9.99        9.79      0.43 o 
  -1   1  20        0.00        0.32      0.29 o 
   0   1  20        4.13        4.96      0.56 o 
   1   1  20       15.30       13.91      0.90 o 
   2   1  20       29.00       25.83      1.19 o 
   3   1  20       22.79       21.66      1.27 o 
   4   1  20        0.83       -0.30      1.00 o 
   5   1  20        7.11        7.77      1.37 o 
  -5   2  20       40.73       42.33      1.05 o 
  -4   2  20       20.03       21.00      0.59 o 
  -3   2  20      349.24      347.69      4.70 o 
  -2   2  20       15.26       14.24      0.72 o 
  -1   2  20        0.01        0.03      0.27 o 
   0   2  20       36.25       36.23      1.15 o 
   1   2  20       13.62       13.49      0.78 o 
   2   2  20       10.86        9.06      0.63 o 
   3   2  20      163.45      176.56      3.73 o 
   4   2  20       16.93       16.67      2.51 o 
   5   2  20       24.06       28.29      3.16 o 
  -5   3  20        0.00       -0.17      0.33 o 
  -4   3  20      123.82      127.42      2.14 o 
  -3   3  20       46.88       46.42      1.05 o 
  -2   3  20       11.16       10.15      0.46 o 
  -1   3  20      128.27      124.92      2.47 o 
   0   3  20       11.91       12.16      1.06 o 
   1   3  20       76.27       77.98      2.27 o 
   2   3  20        4.93        3.73      0.87 o 
   3   3  20       15.61       14.43      0.96 o 
   4   3  20        9.18        7.05      1.21 o 
   5   3  20        0.04       -0.89      0.89 o 
  -5   4  20        0.60        0.57      0.46 o 
  -4   4  20        3.48        4.87      0.41 o 
  -3   4  20        1.70        1.53      0.37 o 
  -2   4  20       44.85       42.27      1.15 o 
  -1   4  20        5.16        4.77      0.57 o 
   0   4  20        1.97        0.44      0.62 o 
   1   4  20        6.55        6.65      0.81 o 
   2   4  20       27.48       28.33      2.56 o 
   3   4  20        0.89        1.53      0.90 o 
   4   4  20        0.44        1.29      1.01 o 
   5   4  20        0.01        1.62      1.55 o 
  -5   5  20        0.64        0.56      0.38 o 
  -4   5  20       45.13       44.65      1.13 o 
  -3   5  20       16.82       16.35      0.65 o 
  -2   5  20        7.22        8.80      0.63 o 
  -1   5  20       72.89       63.54      2.01 o 
   0   5  20        3.34        2.91      0.79 o 
   1   5  20        2.36        1.68      0.61 o 
   2   5  20        4.13        5.62      0.82 o 
   3   5  20        3.10        4.31      1.08 o 
   4   5  20       15.38       13.00      2.17 o 
  -5   6  20       13.76       12.20      1.10 o 
  -4   6  20        0.17       -0.08      0.35 o 
  -3   6  20       24.19       24.83      0.92 o 
  -2   6  20       25.22       25.88      1.11 o 
  -1   6  20       10.33       10.36      0.82 o 
   0   6  20        3.56        4.12      1.17 o 
   1   6  20       51.28       47.82      2.23 o 
   2   6  20        2.24        2.32      0.92 o 
   3   6  20        8.25        9.06      1.34 o 
   4   6  20        0.12       -0.46      1.39 o 
  -4   7  20        7.73        8.60      0.54 o 
  -3   7  20       12.32       12.85      0.85 o 
  -2   7  20       18.90       19.93      1.06 o 
  -1   7  20       59.17       55.54      2.96 o 
   0   7  20       18.81       22.12      1.56 o 
   1   7  20       17.35       18.75      1.47 o 
   2   7  20        8.25        7.91      1.23 o 
   3   7  20        0.20        0.95      1.49 o 
   4   7  20        1.46        1.30      1.62 o 
  -4   8  20       18.70       18.01      1.52 o 
  -3   8  20       14.93       16.70      0.99 o 
  -2   8  20       23.75       26.24      1.65 o 
  -1   8  20       33.31       35.07      3.14 o 
   0   8  20        3.58        2.80      0.98 o 
   1   8  20        0.02        0.14      1.22 o 
   2   8  20       13.78       14.47      1.53 o 
   3   8  20       22.09       26.44      2.83 o 
  -2   9  20        4.71        3.80      0.97 o 
  -1   9  20       21.69       26.29      3.25 o 
   0   9  20       15.76       16.30      1.54 o 
   1   9  20        7.74        5.25      1.70 o 
   2   9  20        9.78        8.29      2.01 o 
   3   9  20        4.58        4.02      1.89 o 
  -1  10  20       13.22       16.51      2.40 o 
  -5   0  21      258.15      261.33      5.10 o 
  -3   0  21       90.95       87.20      2.08 o 
  -1   0  21        0.47        1.01      0.52 o 
   1   0  21       30.75       29.93      2.26 o 
   3   0  21        4.31        3.59      0.93 o 
   5   0  21        2.54       -1.27      1.27 o 
  -5   1  21       51.76       58.40      1.20 o 
  -4   1  21       26.79       28.80      0.71 o 
  -3   1  21        6.27        8.39      0.42 o 
  -2   1  21       32.72       31.12      0.99 o 
  -1   1  21       11.92       11.89      0.70 o 
   0   1  21      267.52      243.89      6.54 o 
   1   1  21       31.06       34.26      1.75 o 
   2   1  21        2.38        3.60      0.60 o 
   3   1  21       13.44       12.39      1.04 o 
   4   1  21        0.41        1.59      1.01 o 
   5   1  21        0.18        0.91      1.09 o 
  -5   2  21       18.32       18.82      0.73 o 
  -4   2  21        1.68        2.44      0.46 o 
  -3   2  21        1.23        1.96      0.51 o 
  -2   2  21        0.60        0.63      0.32 o 
  -1   2  21       23.65       22.15      0.99 o 
   0   2  21        0.25        0.56      0.49 o 
   1   2  21        8.22        6.90      0.76 o 
   2   2  21        4.49        5.15      0.65 o 
   3   2  21        0.65        0.38      0.65 o 
   4   2  21        0.30        0.25      0.90 o 
   5   2  21        1.06        3.47      1.17 o 
  -5   3  21       86.30       92.61      2.09 o 
  -4   3  21       20.66       20.02      0.67 o 
  -3   3  21       32.24       34.63      0.91 o 
  -2   3  21      376.98      373.02      6.30 o 
  -1   3  21       32.76       32.61      1.08 o 
   0   3  21        2.89        3.05      0.75 o 
   1   3  21        2.41        1.55      0.71 o 
   2   3  21        0.90        0.54      0.73 o 
   3   3  21        0.35        1.21      0.75 o 
   4   3  21        3.32        4.04      1.18 o 
   5   3  21        0.03        3.24      1.80 o 
  -5   4  21        5.34        4.71      0.55 o 
  -4   4  21       29.00       29.38      0.90 o 
  -3   4  21      220.37      223.64      3.97 o 
  -2   4  21       40.70       40.11      1.04 o 
  -1   4  21       13.23       10.87      0.88 o 
   0   4  21       42.78       44.04      2.01 o 
   1   4  21       73.33       64.09      2.52 o 
   2   4  21       17.18       14.79      1.09 o 
   3   4  21        2.81        2.30      2.20 o 
   4   4  21       12.87       12.78      2.06 o 
  -5   5  21        3.52        4.07      0.78 o 
  -4   5  21       16.71       16.77      0.72 o 
  -3   5  21       40.18       41.52      1.06 o 
  -2   5  21        0.93        1.13      0.48 o 
  -1   5  21        6.73        5.75      0.67 o 
   0   5  21       28.38       22.78      1.49 o 
   1   5  21       23.79       24.43      1.60 o 
   2   5  21        2.43        3.23      0.95 o 
   3   5  21       44.53       47.96      2.51 o 
   4   5  21        4.91        3.26      1.63 o 
  -4   6  21        2.77        2.84      0.51 o 
  -3   6  21      289.91      298.52      5.22 o 
  -2   6  21        3.04        3.56      0.61 o 
  -1   6  21       12.15       11.09      1.25 o 
   0   6  21       22.24       21.70      1.51 o 
   1   6  21       19.35       18.57      2.13 o 
   2   6  21        0.33       -0.75      0.75 o 
   3   6  21        0.31        1.19      1.44 o 
   4   6  21        2.21        2.87      1.68 o 
  -4   7  21        0.18       -0.25      0.52 o 
  -3   7  21        3.93        2.82      0.60 o 
  -2   7  21      198.73      214.63      4.75 o 
  -1   7  21        1.27        0.98      0.80 o 
   0   7  21       21.64       20.62      1.65 o 
   1   7  21       10.41        9.85      1.22 o 
   2   7  21        0.29       -0.42      1.36 o 
   3   7  21        0.28        2.37      1.63 o 
  -4   8  21       13.24       14.49      1.37 o 
  -3   8  21        9.29       10.38      1.31 o 
  -2   8  21        0.04        1.07      0.83 o 
  -1   8  21       14.96       17.49      1.47 o 
   0   8  21        2.54        0.94      1.28 o 
   1   8  21        3.82        3.04      1.43 o 
   2   8  21       22.24       23.02      2.67 o 
   3   8  21        0.20       -0.10      1.59 o 
  -2   9  21        3.55        2.67      1.52 o 
  -1   9  21        0.00       -0.84      0.84 o 
   0   9  21        5.83        6.96      1.74 o 
   1   9  21        0.55        0.15      1.47 o 
   2   9  21        0.00        0.16      1.37 o 
  -1  10  21       17.01       23.71      2.78 o 
  -4   0  22       17.42       19.63      0.88 o 
  -2   0  22       95.98      104.24      3.20 o 
   0   0  22      653.03      613.89     21.24 o 
   2   0  22        5.98        4.89      1.27 o 
   4   0  22        2.62        1.82      1.40 o 
  -5   1  22       26.13       27.39      1.00 o 
  -4   1  22      122.34      129.02      2.21 o 
  -3   1  22       43.26       46.38      1.08 o 
  -2   1  22       63.07       62.97      1.84 o 
  -1   1  22        0.06        0.27      0.42 o 
   0   1  22       66.05       67.92      2.58 o 
   1   1  22      122.83      121.52      3.91 o 
   2   1  22        1.21        1.92      0.67 o 
   3   1  22        0.15        0.37      0.81 o 
   4   1  22        0.36        0.07      0.95 o 
   5   1  22        0.36        1.08      1.12 o 
  -5   2  22       13.33       14.65      0.75 o 
  -4   2  22      160.00      167.02      2.74 o 
  -3   2  22       84.35       84.11      1.62 o 
  -2   2  22       88.10       97.14      1.83 o 
  -1   2  22       23.60       23.12      1.04 o 
   0   2  22       11.36       12.05      1.56 o 
   1   2  22       96.54       91.89      2.62 o 
   2   2  22       18.20       18.82      1.02 o 
   3   2  22       28.29       31.16      3.61 o 
   4   2  22        0.10       -0.55      1.04 o 
   5   2  22        0.02        1.00      1.63 o 
  -5   3  22       46.11       47.76      1.56 o 
  -4   3  22       16.04       16.73      0.65 o 
  -3   3  22       53.98       55.32      1.38 o 
  -2   3  22       52.73       55.11      1.41 o 
  -1   3  22        6.33        4.24      0.52 o 
   0   3  22        7.04        7.38      0.76 o 
   1   3  22       10.28        9.31      0.88 o 
   2   3  22      123.88      127.55      2.94 o 
   3   3  22        0.69        1.27      0.77 o 
   4   3  22        3.24        3.16      1.68 o 
  -5   4  22        0.83        0.75      1.04 o 
  -4   4  22        3.09        3.25      0.43 o 
  -3   4  22        0.46        0.70      0.41 o 
  -2   4  22        4.79        6.87      0.57 o 
  -1   4  22       21.68       20.01      1.03 o 
   0   4  22       29.32       24.36      1.80 o 
   1   4  22        9.52        7.60      1.06 o 
   2   4  22        0.03        1.13      0.71 o 
   3   4  22       11.31       12.91      1.20 o 
   4   4  22        0.27       -0.78      1.33 o 
  -5   5  22       20.58       23.30      1.53 o 
  -4   5  22      129.75      136.97      2.93 o 
  -3   5  22       19.46       18.37      0.84 o 
  -2   5  22        0.26        0.56      0.49 o 
  -1   5  22        1.61        1.34      0.70 o 
   0   5  22        3.29        3.70      0.89 o 
   1   5  22        0.35       -0.30      0.68 o 
   2   5  22       59.37       54.95      3.65 o 
   3   5  22        4.33        7.39      1.78 o 
   4   5  22       12.86       13.08      2.27 o 
  -4   6  22       21.77       25.04      0.99 o 
  -3   6  22       17.08       18.76      0.88 o 
  -2   6  22        3.09        1.80      0.58 o 
  -1   6  22        0.91        0.85      0.76 o 
   0   6  22        0.18       -0.64      0.64 o 
   1   6  22        0.00        0.59      0.80 o 
   2   6  22        1.14       -0.05      1.21 o 
   3   6  22       31.15       35.56      3.10 o 
  -4   7  22        0.15       -0.69      0.69 o 
  -3   7  22       11.72       12.36      1.18 o 
  -2   7  22        1.47        1.38      0.83 o 
  -1   7  22        0.78        0.28      0.79 o 
   0   7  22        0.87        1.24      0.88 o 
   1   7  22        0.96        1.81      0.94 o 
   2   7  22       19.32       20.60      2.43 o 
   3   7  22        0.75        0.31      1.63 o 
  -3   8  22        2.35        3.06      0.99 o 
  -2   8  22      127.49      124.66      4.99 o 
  -1   8  22        4.38        4.08      1.02 o 
   0   8  22       31.77       34.12      2.98 o 
   1   8  22       11.33       10.78      2.03 o 
   2   8  22        0.46        0.06      1.49 o 
  -1   9  22        2.62        4.19      1.70 o 
   1   9  22        7.33       10.20      2.11 o 
  -5   0  23       47.98       58.60      2.80 o 
  -3   0  23       59.20       65.75      2.65 o 
  -1   0  23       39.80       37.24      2.49 o 
   1   0  23        5.49        2.60      1.28 o 
  -5   1  23      188.65      201.79      4.06 o 
  -4   1  23       69.78       72.20      1.46 o 
  -3   1  23        5.13        5.06      0.45 o 
  -2   1  23      122.01      119.68      2.45 o 
  -1   1  23       43.81       44.25      1.95 o 
   0   1  23       24.31       26.64      1.62 o 
   1   1  23      359.87      368.65      9.62 o 
   2   1  23       11.86       13.14      1.26 o 
   3   1  23        5.71        7.48      1.65 o 
   4   1  23        1.73        2.31      1.59 o 
  -5   2  23       69.64       71.26      1.80 o 
  -4   2  23        2.38        2.43      0.38 o 
  -3   2  23      152.87      158.03      2.68 o 
  -2   2  23       56.35       58.47      1.76 o 
  -1   2  23       15.86       17.17      1.23 o 
   0   2  23       61.66       58.73      2.40 o 
   1   2  23       81.48       75.39      2.34 o 
   2   2  23        3.50        4.93      1.02 o 
   3   2  23        6.86        6.77      1.68 o 
   4   2  23        6.88        5.76      1.80 o 
  -5   3  23       19.16       19.58      1.02 o 
  -4   3  23       14.84       15.91      0.72 o 
  -3   3  23       91.76       92.81      2.01 o 
  -2   3  23        4.30        6.05      1.25 o 
  -1   3  23       52.04       48.46      1.69 o 
   0   3  23        0.20        0.47      0.54 o 
   1   3  23       38.40       40.78      1.68 o 
   2   3  23        3.98        5.72      0.91 o 
   3   3  23       66.07       62.28      3.93 o 
   4   3  23        1.34        0.01      1.62 o 
  -5   4  23       31.35       36.52      1.96 o 
  -4   4  23       10.97       10.49      0.72 o 
  -3   4  23      369.01      380.85      6.48 o 
  -2   4  23       11.52       12.19      0.73 o 
  -1   4  23        0.13       -0.35      0.50 o 
   0   4  23        0.09        0.73      0.76 o 
   1   4  23        1.51        0.37      0.77 o 
   2   4  23       25.57       27.03      1.84 o 
   3   4  23        1.68       -0.08      1.47 o 
   4   4  23        0.59       -1.38      1.38 o 
  -4   5  23        2.21        1.89      0.60 o 
  -3   5  23       23.21       23.59      1.10 o 
  -2   5  23       15.94       15.63      0.82 o 
  -1   5  23       11.21       12.25      1.18 o 
   0   5  23        0.30        0.00      0.74 o 
   1   5  23       31.16       35.43      2.01 o 
   2   5  23        5.54        7.64      1.81 o 
   3   5  23       43.60       49.68      3.75 o 
   4   5  23        0.03        0.96      1.54 o 
  -4   6  23        3.01        1.75      0.84 o 
  -3   6  23       29.21       31.75      1.24 o 
  -2   6  23        4.29        3.69      0.67 o 
  -1   6  23        0.65       -0.26      0.70 o 
   0   6  23        8.99        7.85      1.10 o 
   1   6  23        0.03        0.09      0.82 o 
   2   6  23        5.78        7.76      1.89 o 
  -3   7  23       19.75       18.52      1.68 o 
  -2   7  23        0.03        0.36      0.73 o 
  -1   7  23        3.25        2.56      0.95 o 
   0   7  23        0.56       -0.08      0.84 o 
   1   7  23       40.53       43.84      3.27 o 
   2   7  23        0.24        0.92      1.37 o 
  -1   8  23        0.19       -0.68      0.83 o 
   0   8  23      109.36      122.91      5.10 o 
   1   8  23       12.45       12.91      2.20 o 
   2   8  23        3.49        6.81      1.95 o 
  -1   9  23        2.58        3.22      1.58 o 
  -4   0  24      185.97      196.11      5.11 o 
  -2   0  24      388.42      395.05      9.53 o 
   0   0  24        2.48        6.60      1.41 o 
   2   0  24        0.36        0.21      1.22 o 
  -5   1  24        7.41        8.27      0.83 o 
  -4   1  24        0.01        0.17      0.39 o 
  -3   1  24       20.45       22.43      0.91 o 
  -2   1  24       40.22       46.64      1.59 o 
  -1   1  24       13.36       13.59      1.15 o 
   0   1  24       69.26       66.27      2.64 o 
   1   1  24       29.27       35.17      2.71 o 
   2   1  24       95.20       94.86      3.46 o 
  -5   2  24       52.02       50.59      2.46 o 
  -4   2  24       30.96       32.87      1.16 o 
  -3   2  24       17.94       17.22      0.97 o 
  -2   2  24      112.47      118.36      2.92 o 
  -1   2  24        3.31        3.63      0.82 o 
   0   2  24       16.27       18.22      1.35 o 
   1   2  24        0.00        0.57      1.24 o 
   2   2  24       18.91       17.96      1.52 o 
  -5   3  24       14.24       14.29      1.29 o 
  -4   3  24      153.89      156.81      3.35 o 
  -3   3  24       58.46       60.33      1.81 o 
  -2   3  24        0.01        0.03      0.68 o 
  -1   3  24        8.16        9.60      1.05 o 
   0   3  24        8.30        7.87      0.83 o 
   1   3  24        0.62        1.22      0.66 o 
   2   3  24       58.49       60.08      2.71 o 
   4   3  24        1.15        1.75      1.65 o 
  -4   4  24       60.99       64.30      2.93 o 
  -3   4  24        5.52        7.70      0.84 o 
  -2   4  24       18.58       21.19      1.09 o 
  -1   4  24        6.05        6.22      0.77 o 
   0   4  24        0.22       -0.53      0.53 o 
   1   4  24       28.78       27.23      1.42 o 
   2   4  24        0.67        1.39      1.07 o 
   4   4  24        1.29       -0.33      1.77 o 
  -4   5  24        9.47       10.22      1.21 o 
  -3   5  24        1.02        0.55      0.62 o 
  -2   5  24        2.80        3.66      0.66 o 
  -1   5  24        0.23       -0.73      0.73 o 
   0   5  24        1.90        0.98      0.81 o 
   1   5  24        5.68        5.73      1.09 o 
   2   5  24      164.48      172.29      7.74 o 
  -4   6  24       13.93       14.23      1.41 o 
  -3   6  24        1.60        1.81      0.98 o 
  -2   6  24      101.48      106.01      3.64 o 
  -1   6  24        6.79        5.59      1.03 o 
   0   6  24        0.09        0.64      0.78 o 
   1   6  24       52.07       57.75      2.68 o 
   2   6  24        4.09        5.02      1.79 o 
  -1   7  24        9.16        8.36      1.63 o 
   0   7  24        1.45        1.08      0.98 o 
   1   7  24        1.62        1.75      1.52 o 
   2   7  24       15.94       15.58      2.29 o 
  -1   8  24       15.96       15.17      2.28 o 
   0   8  24        8.06       10.36      2.05 o 
  -3   0  25       38.93       42.09      1.79 o 
  -1   0  25      268.95      257.48      9.98 o 
   1   0  25       50.54       45.06      3.16 o 
  -4   1  25       19.20       23.20      1.28 o 
  -3   1  25        8.79        8.81      0.83 o 
  -2   1  25      221.32      218.68      6.08 o 
  -1   1  25      142.58      145.53      4.48 o 
   0   1  25       12.49       13.34      1.26 o 
   1   1  25      148.86      148.65      4.73 o 
   2   1  25        5.92        7.63      1.49 o 
  -4   2  25        2.77        3.47      0.96 o 
  -3   2  25       91.40       94.01      2.46 o 
  -2   2  25       39.19       44.01      2.01 o 
  -1   2  25       59.24       61.42      2.52 o 
   0   2  25        2.30        3.84      0.90 o 
   1   2  25        5.13        4.53      1.00 o 
   2   2  25        4.96        5.55      1.14 o 
  -4   3  25       16.40       19.27      1.62 o 
  -3   3  25       77.82       80.38      2.23 o 
  -2   3  25       40.74       41.13      1.95 o 
  -1   3  25       12.87       14.68      1.49 o 
   0   3  25        0.05       -0.06      0.56 o 
   1   3  25        0.86       -0.56      0.56 o 
   2   3  25        1.96        1.76      0.81 o 
  -4   4  25        4.16        4.37      0.97 o 
  -3   4  25       89.90       92.18      3.58 o 
  -2   4  25        5.36        4.67      0.90 o 
  -1   4  25       12.85       12.51      0.98 o 
   0   4  25        1.94        0.97      0.63 o 
   1   4  25        1.51        1.11      0.68 o 
   2   4  25        6.89        7.44      1.30 o 
  -4   5  25        9.71       10.89      1.28 o 
  -3   5  25       20.47       20.92      1.78 o 
  -2   5  25        6.11        4.84      0.76 o 
  -1   5  25       74.49       76.66      2.40 o 
   0   5  25        8.43        8.53      1.17 o 
   1   5  25        3.78        2.50      1.09 o 
   2   5  25        0.01        0.04      1.10 o 
  -2   6  25        0.87       -0.03      1.19 o 
  -1   6  25       17.09       18.62      1.54 o 
   0   6  25       45.63       44.34      2.35 o 
   1   6  25        2.62        3.59      1.50 o 
   2   6  25        4.39        4.77      1.78 o 
  -1   7  25       28.47       33.21      3.08 o 
   0   7  25        0.50        0.18      0.97 o 
   1   7  25       42.07       45.75      3.48 o 
   0   8  25       11.81       18.14      2.49 o 
  -4   0  26        0.12        0.06      0.84 o 
  -2   0  26        0.26        1.01      1.10 o 
   0   0  26        3.60        2.70      1.23 o 
   2   0  26       20.40       18.64      2.32 o 
  -4   1  26       66.93       67.16      3.16 o 
  -3   1  26        4.30        5.16      0.85 o 
  -2   1  26      102.43      107.39      3.68 o 
  -1   1  26       64.36       69.34      2.74 o 
   0   1  26       26.04       28.10      1.75 o 
   1   1  26        1.98        3.84      1.66 o 
   2   1  26        8.25        6.99      1.22 o 
  -4   2  26       10.24       10.00      1.28 o 
  -3   2  26        0.02        0.41      0.52 o 
  -2   2  26       34.07       36.98      1.88 o 
  -1   2  26       40.40       42.00      2.07 o 
   0   2  26        9.21        7.98      1.09 o 
   1   2  26        0.17        0.69      0.77 o 
   2   2  26        1.98        2.99      1.44 o 
  -4   3  26       69.61       69.54      3.22 o 
  -3   3  26       17.14       19.08      1.68 o 
  -2   3  26        0.04       -0.39      0.67 o 
  -1   3  26        0.03        0.69      0.71 o 
   0   3  26        0.99        2.73      0.87 o 
   1   3  26        0.53        0.61      0.82 o 
   2   3  26       66.81       67.14      4.27 o 
  -4   4  26        7.33        7.52      1.18 o 
  -3   4  26       11.01        9.40      1.36 o 
  -2   4  26       69.65       75.28      2.86 o 
  -1   4  26       14.79       15.68      1.34 o 
   0   4  26        0.15       -0.46      0.58 o 
   1   4  26       45.05       44.70      1.91 o 
   2   4  26       20.13       17.74      1.72 o 
  -1   5  26        3.47        2.99      0.73 o 
   0   5  26        2.39        1.86      1.10 o 
   1   5  26        1.81        2.73      0.88 o 
   2   5  26        3.06        5.18      1.24 o 
  -1   6  26        8.62       11.66      2.02 o 
   0   6  26        1.18        0.74      0.89 o 
   1   6  26       13.19       13.95      2.24 o 
   2   6  26        3.00        3.44      1.78 o 
   0   7  26        5.96        6.78      1.91 o 
  -1   0  27        8.59       10.04      1.66 o 
   1   0  27       14.54       16.37      2.16 o 
  -2   1  27        0.03       -0.03      0.66 o 
  -1   1  27       22.61       25.52      1.67 o 
   0   1  27       17.17       18.31      1.48 o 
   1   1  27        2.11        2.03      1.44 o 
   2   1  27       11.50       11.12      1.42 o 
  -4   2  27        0.99        1.07      0.95 o 
  -2   2  27        0.14        0.68      0.73 o 
  -1   2  27        2.60        2.92      0.89 o 
   0   2  27       22.73       23.72      1.64 o 
   1   2  27        9.53       10.03      2.79 o 
   2   2  27       64.46       65.65      4.26 o 
  -2   3  27       23.32       23.33      1.60 o 
  -1   3  27        5.94        5.77      1.53 o 
   0   3  27        6.03        4.86      1.01 o 
   1   3  27        2.59        3.00      1.00 o 
   2   3  27        7.84       10.10      1.97 o 
  -1   4  27        0.35       -0.08      0.72 o 
   0   4  27        0.99        0.26      0.65 o 
   1   4  27        0.18        0.73      0.75 o 
   2   4  27        0.00       -0.11      0.94 o 
  -1   5  27       16.44       19.52      2.36 o 
   0   5  27        1.84        2.62      0.80 o 
   1   5  27        3.33        5.22      0.98 o 
   2   5  27        0.08       -0.07      1.19 o 
   0   6  27        2.40        1.09      1.36 o 
   0   0  28       25.41       32.18      2.80 o 
   2   0  28       20.84       18.05      2.44 o 
  -1   1  28       24.18       22.44      4.81 o 
   0   1  28        0.03        0.36      0.77 o 
   1   1  28       17.56       16.56      1.53 o 
   2   1  28        0.35       -0.75      0.91 o 
  -1   2  28        5.78        6.45      1.09 o 
   0   2  28        0.64        2.56      1.09 o 
   1   2  28        7.28        9.21      1.34 o 
   2   2  28        0.60        2.29      1.56 o 
  -1   3  28        0.68        1.36      0.98 o 
   0   3  28        4.49        5.41      1.46 o 
   1   3  28        0.00        0.24      0.92 o 
   2   3  28        4.49        4.55      1.75 o 
   0   4  28        2.04        3.71      1.49 o 
   1   4  28        0.95        2.01      1.02 o 
   0   5  28       14.11       19.13      2.44 o 
   1   0  29       10.01       10.69      2.06 o 
   0   1  29        5.59        4.07      1.10 o 
   1   1  29        1.90        1.61      1.03 o 
   2   1  29        0.00       -1.39      1.39 o 
   0   2  29       55.27       60.66      2.80 o 
   1   2  29        3.24        4.88      1.18 o 
   2   2  29        3.06       -0.32      1.46 o 
   0   3  29        7.13        7.23      1.74 o 
   1   3  29        3.13        3.61      1.63 o 
   1   4  29        0.28        1.76      1.43 o 
                                                 
